# Supplementary material for: Multiple Glacial Refugia of the Low-Dispersal Ground Beetle Carabus irregularis: Molecular Data Support Predictions of Species Distribution Models
Source: PLoS One. 2013 Apr 4;8(4):e61185. doi: 10.1371/journal.pone.0061185 (PMC3617161; doi:10.1371/journal.pone.0061185)
Supplement: Table S1 — Species records of Carabus irregularis and subspecies affiliation (according to Turin et al. (2003)) used for species distribution modelling. (XLSX) [file pone.0061185.s004.xlsx]

## Sheet: Table S1
Table 1. Populations of Carabus irregularis sampled for genetic analyses and occurrence data used for species distribution models.
REC	SUBSPECIES	COUNTRY	LAT	LONG	ELEV	DATE	COLL/SOURCE
1	Carabus irregularis irregularis	Austria	48.21	16.01	304	1969	Janczyk
2	Carabus irregularis irregularis	Austria	48.09	14.44	308	1969	Janczyk
3	Carabus irregularis irregularis	Austria	47.13	15.99	357	1969	Janczyk
4	Carabus irregularis irregularis	Austria	48.14	16.11	385	1969	Janczyk
5	Carabus irregularis irregularis	Austria	47.88	16.49	388	1969	Janczyk
6	Carabus irregularis irregularis	Austria	48.28	16.27	390	1969	Janczyk
7	Carabus irregularis irregularis	Austria	48.23	16.08	398	1969	Janczyk
8	Carabus irregularis irregularis	Austria	48.12	16.17	409	1969	Janczyk
9	Carabus irregularis irregularis	Austria	48.18	15.95	411	1969	Janczyk
10	Carabus irregularis irregularis	Austria	48.3	14.23	418	1969	Janczyk
11	Carabus irregularis irregularis	Austria	48.01	13.8	422	1969	Janczyk
12	Carabus irregularis irregularis	Austria	47.99	13.94	429	1969	Janczyk
13	Carabus irregularis irregularis	Austria	47.03	15.53	442	1969	Janczyk
14	Carabus irregularis irregularis	Austria	48.31	14.2	457	1969	Janczyk
15	Carabus irregularis irregularis	Austria	48.27	16.31	469	1969	Janczyk
16	Carabus irregularis irregularis	Austria	48.12	16.24	469	1949	J. Böhme
17	Carabus irregularis irregularis	Austria	48.22	16.1	480	1969	Janczyk
18	Carabus irregularis irregularis	Austria	46.73	14.91	490	1969	Janczyk
19	Carabus irregularis irregularis	Austria	48.11	16.22	500	1969	Janczyk
20	Carabus irregularis irregularis	Austria	48.25	16.25	508	1969	Janczyk
21	Carabus irregularis irregularis	Austria	48.03	14.5	510	1969	Janczyk
22	Carabus irregularis irregularis	Austria	47.56	13.69	513	1976	W. Höhner
23	Carabus irregularis irregularis	Austria	46.78	14.88	542	1969	Janczyk
24	Carabus irregularis irregularis	Austria	47.14	15.27	554	1984	Wolf
25	Carabus irregularis irregularis	Austria	47.7	16.34	555	1969	Janczyk
26	Carabus irregularis irregularis	Austria	48.05	16.25	556	1969	Janczyk
27	Carabus irregularis irregularis	Austria	47.13	15.47	581	1969	Janczyk
28	Carabus irregularis irregularis	Austria	47.92	15.51	581	1969	Janczyk
29	Carabus irregularis irregularis	Austria	47.24	9.61	586	1969	Janczyk
30	Carabus irregularis irregularis	Austria	48	14.57	586	1969	Janczyk
31	Carabus irregularis irregularis	Austria	47.69	14.6	587	1969	Janczyk
32	Carabus irregularis irregularis	Austria	48.03	15.35	596	1969	Janczyk
33	Carabus irregularis irregularis	Austria	48.05	15.84	600	1969	Janczyk
34	Carabus irregularis irregularis	Austria	47.98	14.44	601	1969	Janczyk
35	Carabus irregularis irregularis	Austria	47.95	14.51	619	1969	Janczyk
36	Carabus irregularis irregularis	Austria	47.88	13.83	620	1969	Janczyk
37	Carabus irregularis irregularis	Austria	47.33	9.65	624	1969	Janczyk
38	Carabus irregularis irregularis	Austria	47.94	13.96	628	1969	Janczyk
39	Carabus irregularis irregularis	Austria	47.11	15.35	633	1969	Janczyk
40	Carabus irregularis irregularis	Austria	47.94	14.32	637	1969	Janczyk
41	Carabus irregularis irregularis	Austria	47.95	14.46	647	1969	Janczyk
42	Carabus irregularis irregularis	Austria	47.16	15.28	671	1969	Janczyk
43	Carabus irregularis irregularis	Austria	48.05	13.31	677	1969	Janczyk
44	Carabus irregularis irregularis	Austria	47.84	14.47	684	1969	Janczyk
45	Carabus irregularis irregularis	Austria	46.68	14.88	686	1969	Janczyk
46	Carabus irregularis irregularis	Austria	47.57	16.06	690	1969	Janczyk
47	Carabus irregularis irregularis	Austria	47.93	13.91	692	1969	Janczyk
48	Carabus irregularis irregularis	Austria	47.86	14.18	698	1969	Janczyk
49	Carabus irregularis irregularis	Austria	47.29	15.3	699	1969	Janczyk
50	Carabus irregularis irregularis	Austria	47.9	15.9	700	1969	Janczyk
REC	SUBSPECIES	COUNTRY	LAT	LONG	ELEV	DATE	COLL/SOURCE
51	Carabus irregularis irregularis	Austria	48.01	14.46	707	1969	Janczyk
52	Carabus irregularis irregularis	Austria	47.68	14.68	709	1969	Janczyk
53	Carabus irregularis irregularis	Austria	47.85	16.04	711	1969	Janczyk
54	Carabus irregularis irregularis	Austria	47.92	14.02	721	1969	Janczyk
55	Carabus irregularis irregularis	Austria	47.84	14.87	722	1969	Janczyk
56	Carabus irregularis irregularis	Austria	47.09	15.38	725	1969	Janczyk
57	Carabus irregularis irregularis	Austria	48.08	15.9	730	1969	Janczyk
58	Carabus irregularis irregularis	Austria	47.82	13.74	737	1969	Janczyk
59	Carabus irregularis irregularis	Austria	47.87	14.5	741	1969	Janczyk
60	Carabus irregularis irregularis	Austria	47.91	13.63	741	1969	Janczyk
61	Carabus irregularis irregularis	Austria	47.79	14.76	750	1969	Janczyk
62	Carabus irregularis irregularis	Austria	47.84	14.3	754	1969	Janczyk
63	Carabus irregularis irregularis	Austria	47.82	14.61	756	1969	Janczyk
64	Carabus irregularis irregularis	Austria	47.45	13.18	761	1969	Janczyk
65	Carabus irregularis irregularis	Austria	47.6	13.3	764	1969	Janczyk
66	Carabus irregularis irregularis	Austria	47.39	9.91	775	1969	Janczyk
67	Carabus irregularis irregularis	Austria	47.3	15.92	775	1969	Janczyk
68	Carabus irregularis irregularis	Austria	47.22	15.37	778	1969	Janczyk
69	Carabus irregularis irregularis	Austria	47.83	14.52	783	1969	Janczyk
70	Carabus irregularis irregularis	Austria	47.91	14.34	795	1969	Janczyk
71	Carabus irregularis irregularis	Austria	47.93	13.73	796	1969	Janczyk
72	Carabus irregularis irregularis	Austria	47.6	13.73	797	1969	Janczyk
73	Carabus irregularis irregularis	Austria	47.75	13.24	798	1969	Janczyk
74	Carabus irregularis irregularis	Austria	47.72	14.19	803	1969	Janczyk
75	Carabus irregularis irregularis	Austria	47.46	9.82	807	1969	Janczyk
76	Carabus irregularis irregularis	Austria	47.92	14.56	814	1969	Janczyk
77	Carabus irregularis irregularis	Austria	47.91	14.22	815	1969	Janczyk
78	Carabus irregularis irregularis	Austria	46.47	14.6	821	1969	Janczyk
79	Carabus irregularis irregularis	Austria	47.68	15	829	1969	Janczyk
80	Carabus irregularis irregularis	Austria	47.89	14.62	830	1969	Janczyk
81	Carabus irregularis irregularis	Austria	47.83	13.68	835	1969	Janczyk
82	Carabus irregularis irregularis	Austria	47.64	13.66	840	1969	Janczyk
83	Carabus irregularis irregularis	Austria	47.39	9.75	855	1969	Janczyk
84	Carabus irregularis irregularis	Austria	47.56	14.78	857	1969	Janczyk
85	Carabus irregularis irregularis	Austria	47.85	14.11	867	1969	Janczyk
86	Carabus irregularis irregularis	Austria	47.95	15.85	871	1969	Janczyk
87	Carabus irregularis irregularis	Austria	47.62	14.82	872	1969	Janczyk
88	Carabus irregularis irregularis	Austria	47.8	13.82	876	1969	Janczyk
89	Carabus irregularis irregularis	Austria	47.81	14.28	884	1969	Janczyk
90	Carabus irregularis irregularis	Austria	46.43	14.55	894	1976	J. Böhme
91	Carabus irregularis irregularis	Austria	47.88	13.48	896	1969	Janczyk
92	Carabus irregularis irregularis	Austria	47.88	13.9	898	1969	Janczyk
93	Carabus irregularis irregularis	Austria	47.78	13.7	905	1969	Janczyk
94	Carabus irregularis irregularis	Austria	47.78	15.84	910	1969	Janczyk
95	Carabus irregularis irregularis	Austria	47.6	14.44	910	1969	Janczyk
96	Carabus irregularis irregularis	Austria	47.54	14.59	921	1969	Janczyk
97	Carabus irregularis irregularis	Austria	47.6	14.63	950	1969	Janczyk
98	Carabus irregularis irregularis	Austria	47.88	14.41	983	1969	Janczyk
99	Carabus irregularis irregularis	Austria	47.34	9.75	984	1969	Janczyk
100	Carabus irregularis irregularis	Austria	48.39	15.05	989	1969	Janczyk
101	Carabus irregularis irregularis	Austria	47.79	14.68	996	1969	Janczyk
102	Carabus irregularis irregularis	Austria	47.83	15.41	1002	1969	Janczyk
103	Carabus irregularis irregularis	Austria	47.85	14.56	1002	1969	Janczyk
104	Carabus irregularis irregularis	Austria	47.75	14.32	1010	1969	Janczyk
105	Carabus irregularis irregularis	Austria	47.58	16	1014	1969	Janczyk
REC	SUBSPECIES	COUNTRY	LAT	LONG	ELEV	DATE	COLL/SOURCE
106	Carabus irregularis irregularis	Austria	47.83	15.45	1057	1969	Janczyk
107	Carabus irregularis irregularis	Austria	47.82	15.14	1066	1969	Janczyk
108	Carabus irregularis irregularis	Austria	47.59	14.9	1073	1969	Janczyk
109	Carabus irregularis irregularis	Austria	47.63	13.87	1074	1969	Janczyk
110	Carabus irregularis irregularis	Austria	47.32	9.7	1076	1969	Janczyk
111	Carabus irregularis irregularis	Austria	47.68	14.53	1097	1969	Janczyk
112	Carabus irregularis irregularis	Austria	47.41	15.53	1106	1969	Janczyk
113	Carabus irregularis irregularis	Austria	47.4	15.46	1106	1969	Janczyk
114	Carabus irregularis irregularis	Austria	47.73	15.64	1108	1969	Janczyk
115	Carabus irregularis irregularis	Austria	47.65	13.45	1115	1969	Janczyk
116	Carabus irregularis irregularis	Austria	47.82	15.8	1123	1969	Janczyk
117	Carabus irregularis irregularis	Austria	47.73	13.74	1149	1969	Janczyk
118	Carabus irregularis irregularis	Austria	47.55	14.85	1152	1969	Janczyk
119	Carabus irregularis irregularis	Austria	47.55	14.35	1154	1969	Janczyk
120	Carabus irregularis irregularis	Austria	47.65	13.93	1163	1969	Janczyk
121	Carabus irregularis irregularis	Austria	47.63	14.85	1180	1969	Janczyk
122	Carabus irregularis irregularis	Austria	47.69	14.42	1198	1969	Janczyk
123	Carabus irregularis irregularis	Austria	47.7	15.18	1200	1969	Janczyk
124	Carabus irregularis irregularis	Austria	47.42	15.59	1200	1969	Janczyk
125	Carabus irregularis irregularis	Austria	47.64	15.59	1218	1969	Janczyk
126	Carabus irregularis irregularis	Austria	47.65	14.61	1228	1969	Janczyk
127	Carabus irregularis irregularis	Austria	47.68	13.79	1235	1969	Janczyk
128	Carabus irregularis irregularis	Austria	47.57	14.75	1250	1969	Janczyk
129	Carabus irregularis irregularis	Austria	47.38	11.65	1254	1982	J. Böhme
130	Carabus irregularis irregularis	Austria	47.58	14.28	1269	1969	Janczyk
131	Carabus irregularis irregularis	Austria	46.79	14.92	1271	1969	Janczyk
132	Carabus irregularis irregularis	Austria	47.47	14.45	1277	1969	Janczyk
133	Carabus irregularis irregularis	Austria	47.49	10.56	1286	1969	Janczyk
134	Carabus irregularis irregularis	Austria	47.62	14.67	1296	1969	Janczyk
135	Carabus irregularis irregularis	Austria	47.22	12.82	1296	1969	Janczyk
136	Carabus irregularis irregularis	Austria	47.35	13.24	1303	1969	Janczyk
137	Carabus irregularis irregularis	Austria	46.44	14.52	1317	1969	Janczyk
138	Carabus irregularis irregularis	Austria	47.88	13.99	1325	1969	Janczyk
139	Carabus irregularis irregularis	Austria	47.27	11.04	1337	1969	Janczyk
140	Carabus irregularis irregularis	Austria	47.55	13.56	1342	1969	Janczyk
141	Carabus irregularis irregularis	Austria	47.62	14.73	1350	1969	Janczyk
142	Carabus irregularis irregularis	Austria	47.72	15.6	1361	1969	Janczyk
143	Carabus irregularis irregularis	Austria	46.45	14.37	1367	1969	Janczyk
144	Carabus irregularis irregularis	Austria	47.43	14.47	1368	1969	Janczyk
145	Carabus irregularis irregularis	Austria	47.56	13.79	1369	1969	Janczyk
146	Carabus irregularis irregularis	Austria	47.72	15.69	1378	1969	Janczyk
147	Carabus irregularis irregularis	Austria	47.27	13.5	1382	1969	Janczyk
148	Carabus irregularis irregularis	Austria	47.21	12.73	1403	1969	Janczyk
149	Carabus irregularis irregularis	Austria	47.05	9.86	1421	1969	Janczyk
150	Carabus irregularis irregularis	Austria	47.5	13.15	1425	1969	Janczyk
151	Carabus irregularis irregularis	Austria	46.5	14.53	1433	1969	Janczyk
152	Carabus irregularis irregularis	Austria	47.49	10.63	1438	1969	Janczyk
153	Carabus irregularis irregularis	Austria	47.17	12.92	1452	1969	Janczyk
154	Carabus irregularis irregularis	Austria	47.55	14.4	1454	1969	Janczyk
155	Carabus irregularis irregularis	Austria	46.75	13.38	1456	1969	Janczyk
156	Carabus irregularis irregularis	Austria	47.28	11.07	1460	1969	Janczyk
157	Carabus irregularis irregularis	Austria	46.73	13.47	1489	1969	Janczyk
158	Carabus irregularis irregularis	Austria	47.67	14.25	1499	1969	Janczyk
159	Carabus irregularis irregularis	Austria	47.13	10.14	1509	1969	Janczyk
160	Carabus irregularis irregularis	Austria	47.52	13.83	1526	1969	Janczyk
REC	SUBSPECIES	COUNTRY	LAT	LONG	ELEV	DATE	COLL/SOURCE
161	Carabus irregularis irregularis	Austria	47.66	13.91	1557	1969	Janczyk
162	Carabus irregularis irregularis	Austria	47.11	13.61	1593	1969	Janczyk
163	Carabus irregularis irregularis	Austria	47.4	13.04	1608	1969	Janczyk
164	Carabus irregularis irregularis	Austria	46.65	12.83	1649	1969	Janczyk
165	Carabus irregularis irregularis	Austria	47.72	14.13	1654	1969	Janczyk
166	Carabus irregularis irregularis	Austria	47.71	15.74	1669	1969	Janczyk
167	Carabus irregularis irregularis	Austria	47.02	10.75	1747	1969	Janczyk
168	Carabus irregularis irregularis	Austria	47.52	13.68	1788	1969	Janczyk
169	Carabus irregularis irregularis	Austria	47.61	14.18	1822	1969	Janczyk
170	Carabus irregularis irregularis	Austria	47.19	10.11	1867	1969	Janczyk
171	Carabus irregularis irregularis	Austria	47.45	11.77	1910	1975	G. Hofmann
172	Carabus irregularis irregularis	Austria	47.07	10.76	1934	1969	Janczyk
173	Carabus irregularis irregularis	Austria	47.4	11.7	2065	1992	J. Böhme
174	Carabus irregularis irregularis	Belgium	50.65	5.63	60	1881	Desender et al. (2008)
175	Carabus irregularis irregularis	Belgium	50.18	5.55	253	1882	Desender et al. (2008)
176	Carabus irregularis irregularis	Belgium	50.55	5.98	402	1868	Desender et al. (2008)
177	Carabus irregularis irregularis	Belgium	50.54	6.06	579	1950	Desender et al. (2008)
178	Carabus irregularis irregularis	Belgium	50.52	6.06	665	1868	Desender et al. (2008)
179	Carabus irregularis irregularis	Belgium	50.52	6.06	665	1937	Desender et al. (2008)
180	Carabus irregularis irregularis	Belgium	50.52	6.06	665	1890	Desender et al. (2008)
181	Carabus irregularis irregularis	Belgium	50.52	6.06	665	1868	Desender et al. (2008)
182	Carabus irregularis irregularis	Czech Republic	49.51	17.62	271	2003	Hejda
183	Carabus irregularis irregularis	Czech Republic	50.71	14.38	272	1990	Hejda
184	Carabus irregularis irregularis	Czech Republic	50.31	13.02	334	2002	Hejda
185	Carabus irregularis irregularis	Czech Republic	49.91	13.7	373	1989	Hejda
186	Carabus irregularis irregularis	Czech Republic	49.91	13.87	388	1981	Hejda
187	Carabus irregularis irregularis	Czech Republic	49.02	14.38	390	2010	Hejda
188	Carabus irregularis irregularis	Czech Republic	49.3	16.64	428	1982	leg. Hanousek, Hrusa
189	Carabus irregularis irregularis	Czech Republic	49.71	16.6	463	2007	Hejda
190	Carabus irregularis irregularis	Czech Republic	49.41	13.02	464	1973	Hejda
191	Carabus irregularis irregularis	Czech Republic	49.07	14.43	466	1992	Budka
192	Carabus irregularis irregularis	Czech Republic	49.02	15.75	467	1991	Hejda
193	Carabus irregularis irregularis	Czech Republic	49.69	17.44	471	1995	leg. L. Mazal, Hrusa
194	Carabus irregularis irregularis	Czech Republic	49.96	13.79	480	1982	leg. Hanousek, Hrusa
195	Carabus irregularis irregularis	Czech Republic	49.61	17.45	487	2009	Hejda
196	Carabus irregularis irregularis	Czech Republic	49.91	17.11	523	2003	Hejda
197	Carabus irregularis irregularis	Czech Republic	49.3	13.69	550	1976	leg. J. Riha, Hrusa
198	Carabus irregularis irregularis	Czech Republic	49.31	15.58	553	1991	Hejda
199	Carabus irregularis irregularis	Czech Republic	50.55	13.94	557	1980	leg. J. Slaba, Hrusa
200	Carabus irregularis irregularis	Czech Republic	49.41	15.92	561	2010	Hejda
201	Carabus irregularis irregularis	Czech Republic	49.31	16.77	569	1990	Hejda
202	Carabus irregularis irregularis	Czech Republic	49.8	16.4	572	1850	Letzner
203	Carabus irregularis irregularis	Czech Republic	50.11	12.85	599	2002	Hejda
204	Carabus irregularis irregularis	Czech Republic	49.61	17.62	605	1989	Hejda
205	Carabus irregularis irregularis	Czech Republic	50.01	17.11	620	2003	Hejda
206	Carabus irregularis irregularis	Czech Republic	48.92	14.21	689	2008	Hejda
207	Carabus irregularis irregularis	Czech Republic	50.21	13.02	707	2002	Hejda
208	Carabus irregularis irregularis	Czech Republic	50.21	17.28	800	2003	Hejda
209	Carabus irregularis irregularis	Czech Republic	50.01	17.28	827	1900	Hejda
210	Carabus irregularis irregularis	Czech Republic	50.11	17.28	841	2010	Hejda
211	Carabus irregularis irregularis	Czech Republic	48.82	13.87	930	2010	Hejda
212	Carabus irregularis irregularis	Czech Republic	50.1	17.23	1225	1850	Letzner
213	Carabus irregularis montandoni	Czech Republic	48.93	13.91	910	1975	Slaba, Hrusa
214	Carabus irregularis irregularis	France	48.75	7.14	291	1993	Callot & Schott
215	Carabus irregularis irregularis	France	48.75	7.23	345	1993	Callot & Schott
REC	SUBSPECIES	COUNTRY	LAT	LONG	ELEV	DATE	COLL/SOURCE
216	Carabus irregularis irregularis	France	48.36	7.26	351	1993	Callot & Schott
217	Carabus irregularis irregularis	France	46.24	6.04	444	1995	Franzen
218	Carabus irregularis irregularis	France	47.82	7.09	449	1993	Callot & Schott
219	Carabus irregularis irregularis	France	48.36	7.34	472	1993	Callot & Schott
220	Carabus irregularis irregularis	France	48.48	7.08	539	1993	Callot & Schott
221	Carabus irregularis irregularis	France	47.75	6.62	556	1993	Callot & Schott
222	Carabus irregularis irregularis	France	47.48	7.28	570	1993	Callot & Schott
223	Carabus irregularis irregularis	France	48.12	6.65	580	1995	Franzen
224	Carabus irregularis irregularis	France	48.41	7.33	614	1993	Callot & Schott
225	Carabus irregularis irregularis	France	47.87	7.01	629	1993	Callot & Schott
226	Carabus irregularis irregularis	France	46.32	5.5	632	1995	Franzen
227	Carabus irregularis irregularis	France	47.44	7.28	656	1993	Callot & Schott
228	Carabus irregularis irregularis	France	48.58	7.23	660	1993	Callot & Schott
229	Carabus irregularis irregularis	France	48.35	7.19	663	1993	Callot & Schott
230	Carabus irregularis irregularis	France	48.59	7.32	687	1993	Callot & Schott
231	Carabus irregularis irregularis	France	47.86	6.79	719	1993	Callot & Schott
232	Carabus irregularis irregularis	France	47.86	6.93	725	1993	Callot & Schott
233	Carabus irregularis irregularis	France	48.02	7.16	728	1995	Franzen
234	Carabus irregularis irregularis	France	47.94	6.94	747	1993	Callot & Schott
235	Carabus irregularis irregularis	France	48	7	750	2001	http://www.gbif.org/
236	Carabus irregularis irregularis	France	46.13	6.2	768	1837	Heer
237	Carabus irregularis irregularis	France	47.97	7.07	789	1993	Callot & Schott
238	Carabus irregularis irregularis	France	48.44	7.09	816	1993	Callot & Schott
239	Carabus irregularis irregularis	France	46.01	5.58	826	1995	Franzen
240	Carabus irregularis irregularis	France	47.95	6.99	839	1993	Callot & Schott
241	Carabus irregularis irregularis	France	48.54	7.16	839	1993	Callot & Schott
242	Carabus irregularis irregularis	France	46.14	5.6	853	1854	Fairemaire & Laboulbène
243	Carabus irregularis irregularis	France	45.99	6.61	870	1995	Franzen
244	Carabus irregularis irregularis	France	47.91	7	876	1993	Callot & Schott
245	Carabus irregularis irregularis	France	46.4	5.75	904	1995	Franzen
246	Carabus irregularis irregularis	France	46.79	6.18	951	1995	Franzen
247	Carabus irregularis irregularis	France	47.9	6.93	979	1993	Callot & Schott
248	Carabus irregularis irregularis	France	48.41	7.26	1025	1993	Callot & Schott
249	Carabus irregularis irregularis	France	47.9	6.84	1046	1993	Callot & Schott
250	Carabus irregularis irregularis	France	47.91	7.08	1050	1993	Callot & Schott
251	Carabus irregularis irregularis	France	48.12	6.98	1063	1993	Callot & Schott
252	Carabus irregularis irregularis	France	46.78	6.38	1129	2010	Lassalle
253	Carabus irregularis irregularis	France	46.79	6.43	1192	2010	Lassalle
254	Carabus irregularis irregularis	France	46.54	6.13	1229	1995	Franzen
255	Carabus irregularis irregularis	France	46.79	6.46	1281	1982	Delaporte
256	Carabus irregularis irregularis	France	45.64	6.79	2000	1995	Franzen
257	Carabus irregularis irregularis	Germany	52.36	10.52	80	1907	Petry
258	Carabus irregularis irregularis	Germany	52.06	10.69	84	1995	Franzen
259	Carabus irregularis irregularis	Germany	51.9	8.5	91	1966	Lit
260	Carabus irregularis irregularis	Germany	52.02	8.9	112	1995	Franzen
261	Carabus irregularis irregularis	Germany	52.11	9.82	129	1995	Franzen
262	Carabus irregularis irregularis	Germany	52.09	10.14	135	1982	Staven
263	Carabus irregularis irregularis	Germany	52.15	9.65	137	1994	Staven
264	Carabus irregularis irregularis	Germany	52.16	9.6	170	1986	Staven
265	Carabus irregularis irregularis	Germany	51.47	9.89	172	1995	Franzen
266	Carabus irregularis irregularis	Germany	52.02	8.44	175	1995	Franzen
267	Carabus irregularis irregularis	Germany	51.95	8.72	187	1995	Franzen
268	Carabus irregularis irregularis	Germany	51.5	9.22	192	1995	Franzen
269	Carabus irregularis irregularis	Germany	51.89	8.87	203	1995	Franzen
270	Carabus irregularis irregularis	Germany	52.08	10.21	205	1982	Staven
REC	SUBSPECIES	COUNTRY	LAT	LONG	ELEV	DATE	COLL/SOURCE
271	Carabus irregularis irregularis	Germany	52.12	9.39	208	1982	Staven
272	Carabus irregularis irregularis	Germany	52.12	9.39	209	1937	Rensch & Graebner
273	Carabus irregularis irregularis	Germany	51.98	10.23	212	1981	Staven
274	Carabus irregularis irregularis	Germany	52.17	8.84	218	1995	Franzen
275	Carabus irregularis irregularis	Germany	49.83	6.39	219	1995	Franzen
276	Carabus irregularis irregularis	Germany	51.9	9	220	1966	http://www.gbif.org/
277	Carabus irregularis irregularis	Germany	51.9	9	220	1937	Lit
278	Carabus irregularis irregularis	Germany	52.22	9.26	222	1949	Schramm
279	Carabus irregularis irregularis	Germany	51.98	10.22	224	2010	Schäfer, Homburg & Rabe
280	Carabus irregularis irregularis	Germany	52.09	9.09	226	1995	Franzen
281	Carabus irregularis irregularis	Germany	51.95	9.94	228	1997	Staven
282	Carabus irregularis irregularis	Germany	52.13	8.95	230	1973	Franzisket
283	Carabus irregularis irregularis	Germany	51.92	9.17	233	1973	Franzisket
284	Carabus irregularis irregularis	Germany	51.52	10.17	234	1995	Franzen
285	Carabus irregularis irregularis	Germany	51.85	9.43	238	1973	Franzisket
286	Carabus irregularis irregularis	Germany	51.6	8.83	241	1966	http://www.gbif.org/
287	Carabus irregularis irregularis	Germany	51.6	8.83	241	1966	Lit
288	Carabus irregularis irregularis	Germany	52.22	9.35	243	1937	Rensch & Graebner
289	Carabus irregularis irregularis	Germany	52.16	8.13	245	1998	Sendker
290	Carabus irregularis irregularis	Germany	51.7	8.83	246	1966	http://www.gbif.org/
291	Carabus irregularis irregularis	Germany	51.7	8.83	246	1966	Lit
292	Carabus irregularis irregularis	Germany	51.79	9.03	248	1973	Franzisket
293	Carabus irregularis irregularis	Germany	52.2	9.27	248	2009	Schäfer, Homburg & Rabe
294	Carabus irregularis irregularis	Germany	52.05	9.56	249	1971	Nowotschyn
295	Carabus irregularis irregularis	Germany	51.95	9.13	253	1973	Franzisket
296	Carabus irregularis irregularis	Germany	51.97	10	255	1997	Staven
297	Carabus irregularis irregularis	Germany	52.16	8.1	258	1998	Sendker
298	Carabus irregularis irregularis	Germany	50.96	13.62	260	1970	Nüssler
299	Carabus irregularis irregularis	Germany	52.21	9.16	261	1973	http://www.gbif.org/
300	Carabus irregularis irregularis	Germany	52.15	8.18	263	1998	Sendker
301	Carabus irregularis irregularis	Germany	51.9	9.17	265	1923	http://www.gbif.org/
302	Carabus irregularis irregularis	Germany	51.9	9.17	265	1924	Lit
303	Carabus irregularis irregularis	Germany	51.1	10.51	268	1995	Franzen
304	Carabus irregularis irregularis	Germany	52.14	8.18	268	2010	Schäfer & Weber
305	Carabus irregularis irregularis	Germany	50.88	12.06	269	1933	Erbe
306	Carabus irregularis irregularis	Germany	51.84	9.01	270	1973	Franzisket
307	Carabus irregularis irregularis	Germany	49.86	6.35	271	1995	Franzen
308	Carabus irregularis irregularis	Germany	51.3	11.16	272	1933	Petry
309	Carabus irregularis irregularis	Germany	51.7	9.03	275	1973	Franzisket
310	Carabus irregularis irregularis	Germany	51.55	10.07	277	1979	Staven
311	Carabus irregularis irregularis	Germany	51.82	9.01	281	1973	Franzisket
312	Carabus irregularis irregularis	Germany	49.85	6.44	281	1995	Franzen
313	Carabus irregularis irregularis	Germany	51.68	8.83	281	1973	Franzisket
314	Carabus irregularis irregularis	Germany	51.4	9.16	286	1995	Franzen
315	Carabus irregularis irregularis	Germany	51.67	9.04	287	1973	Franzisket
316	Carabus irregularis irregularis	Germany	52.1	9.17	288	1937	http://www.gbif.org/
317	Carabus irregularis irregularis	Germany	51.64	9.37	292	1973	Franzisket
318	Carabus irregularis irregularis	Germany	51.77	9.04	292	1995	Franzen
319	Carabus irregularis irregularis	Germany	52.12	9.63	299	1971	Hahlbohm
320	Carabus irregularis irregularis	Germany	52.2	10.74	299	1974	Staven
321	Carabus irregularis irregularis	Germany	51.94	8.7	299	1998	Sendker
322	Carabus irregularis irregularis	Germany	52.12	8.28	300	1998	Sendker
323	Carabus irregularis irregularis	Germany	52.2	9.33	300	1937	Rensch & Graebner
324	Carabus irregularis irregularis	Germany	51.63	8.84	301	1973	Franzisket
325	Carabus irregularis irregularis	Germany	52	10.32	304	1981	Staven
REC	SUBSPECIES	COUNTRY	LAT	LONG	ELEV	DATE	COLL/SOURCE
326	Carabus irregularis irregularis	Germany	52.2	10.81	307	1836	Panzer
327	Carabus irregularis irregularis	Germany	52.01	9.9	310	1997	Staven
328	Carabus irregularis irregularis	Germany	51.83	10.16	311	1980	Staven
329	Carabus irregularis irregularis	Germany	51.36	10.64	315	1933	Jänner
330	Carabus irregularis irregularis	Germany	51.1	10.47	317	1995	Hartmann
331	Carabus irregularis irregularis	Germany	51.1	10.47	317	1979	Stumpf
332	Carabus irregularis irregularis	Germany	51.1	10.47	317	1997	Weigel
333	Carabus irregularis irregularis	Germany	51.1	10.47	317	1979	Körner
334	Carabus irregularis irregularis	Germany	51.1	10.47	317	1983	Körner
335	Carabus irregularis irregularis	Germany	51.1	10.47	317	2008	Grübel
336	Carabus irregularis irregularis	Germany	51.79	8.9	317	1973	Franzisket
337	Carabus irregularis irregularis	Germany	49.9	11	319	2001	FRI
338	Carabus irregularis irregularis	Germany	51.33	9.98	319	1995	Franzen
339	Carabus irregularis irregularis	Germany	52.23	9.53	319	1937	Rensch & Graebner
340	Carabus irregularis irregularis	Germany	48.52	9.15	320	1995	Franzen
341	Carabus irregularis irregularis	Germany	51.82	10.16	321	2010	Schäfer, Homburg & Rabe
342	Carabus irregularis irregularis	Germany	51.21	10.39	322	2009	Goßner
343	Carabus irregularis irregularis	Germany	52.19	9.36	323	1937	Rensch & Graebner
344	Carabus irregularis irregularis	Germany	51.9	9.17	323	1973	Franzisket
345	Carabus irregularis irregularis	Germany	50.78	9.99	324	1995	Franzen
346	Carabus irregularis irregularis	Germany	51.1	10.46	324	1930	Jahn
347	Carabus irregularis irregularis	Germany	50.82	9.84	326	1995	Franzen
348	Carabus irregularis irregularis	Germany	49.85	6.39	326	1995	Franzen
349	Carabus irregularis irregularis	Germany	51.2	10.25	328	2000	Sparnberg
350	Carabus irregularis irregularis	Germany	51.57	8.85	328	1998	Sendker
351	Carabus irregularis irregularis	Germany	51.25	10.56	330	1933	Kellner
352	Carabus irregularis irregularis	Germany	48.57	9.26	331	1995	Franzen
353	Carabus irregularis irregularis	Germany	50.95	9.88	332	1995	Franzen
354	Carabus irregularis irregularis	Germany	51.09	10.51	335	1995	Hartmann
355	Carabus irregularis irregularis	Germany	51.18	10.38	335	2009	Goßner
356	Carabus irregularis irregularis	Germany	51.55	9.02	336	1973	Franzisket
357	Carabus irregularis irregularis	Germany	51.92	8.78	339	1998	Sendker
358	Carabus irregularis irregularis	Germany	48.8	13	342	1988	Lit
359	Carabus irregularis irregularis	Germany	51.19	10.37	344	1985	Gebert
360	Carabus irregularis irregularis	Germany	51.19	10.37	344	1963	Jahn
361	Carabus irregularis irregularis	Germany	51.19	10.37	344	1984	Körner
362	Carabus irregularis irregularis	Germany	51.19	10.37	344	1986	Körner
363	Carabus irregularis irregularis	Germany	51.19	10.37	344	1933	Möller
364	Carabus irregularis irregularis	Germany	51.19	10.37	344	1983	Müller
365	Carabus irregularis irregularis	Germany	51.19	10.37	344	1992	Platt
366	Carabus irregularis irregularis	Germany	51.19	10.37	344	1987	Platt
367	Carabus irregularis irregularis	Germany	51.54	9.78	345	1995	Franzen
368	Carabus irregularis irregularis	Germany	51.37	10.84	347	1994	Bößnek
369	Carabus irregularis irregularis	Germany	52.2	9.35	348	1937	Rensch & Graebner
370	Carabus irregularis irregularis	Germany	49.7	11.17	348	1905	Lit
371	Carabus irregularis irregularis	Germany	51.77	8.9	348	1973	Franzisket
372	Carabus irregularis irregularis	Germany	51.7	8.91	351	1998	Sendker
373	Carabus irregularis irregularis	Germany	51.94	8.73	358	1998	Sendker
374	Carabus irregularis irregularis	Germany	51.93	8.74	360	1998	Sendker
375	Carabus irregularis irregularis	Germany	51.21	10.17	364	1988	Staven
376	Carabus irregularis irregularis	Germany	51.39	10.74	367	1933	Petry
377	Carabus irregularis irregularis	Germany	51.23	10.72	368	2000	Sparnberg
378	Carabus irregularis irregularis	Germany	51.05	10.41	369	1999	Brüggemann
379	Carabus irregularis irregularis	Germany	51.05	10.41	369	2007	Weigel
380	Carabus irregularis irregularis	Germany	51.05	10.41	369	2008	Weigel
REC	SUBSPECIES	COUNTRY	LAT	LONG	ELEV	DATE	COLL/SOURCE
381	Carabus irregularis irregularis	Germany	51.05	10.41	369	1998	Weigel
382	Carabus irregularis irregularis	Germany	51.6	8.86	370	1995	Franzen
383	Carabus irregularis irregularis	Germany	51.21	10.37	370	2009	Goßner
384	Carabus irregularis irregularis	Germany	48.65	9.21	371	1995	Franzen
385	Carabus irregularis irregularis	Germany	51.18	10.37	373	2009	Goßner
386	Carabus irregularis irregularis	Germany	51.55	8.9	373	1998	Sendker
387	Carabus irregularis irregularis	Germany	51.06	10.4	374	2002	Apfel
388	Carabus irregularis irregularis	Germany	51.06	10.4	374	2003	Apfel
389	Carabus irregularis irregularis	Germany	51.06	10.4	374	1961	Jahn
390	Carabus irregularis irregularis	Germany	51.06	10.4	374	1999	Weigel
391	Carabus irregularis irregularis	Germany	51.06	10.4	374	2000	Weigel
392	Carabus irregularis irregularis	Germany	51.06	10.4	374	2001	Weigel
393	Carabus irregularis irregularis	Germany	51.21	10.37	377	1987	Platt
394	Carabus irregularis irregularis	Germany	48.6	13.17	378	1988	Lit
395	Carabus irregularis irregularis	Germany	51.04	10.46	381	2003	Apfel
396	Carabus irregularis irregularis	Germany	51.04	10.46	381	2001	Weigel
397	Carabus irregularis irregularis	Germany	51.08	10.5	383	2009	Goßner
398	Carabus irregularis irregularis	Germany	51.15	10.38	386	1933	Kellner
399	Carabus irregularis irregularis	Germany	51.15	10.38	386	1930	Petry
400	Carabus irregularis irregularis	Germany	51.15	10.38	386	1933	Weipert
401	Carabus irregularis irregularis	Germany	51.17	10.36	386	1995	Franzen
402	Carabus irregularis irregularis	Germany	51.11	10.41	398	2009	Goßner
403	Carabus irregularis irregularis	Germany	49.3	12.33	400	1999	MKR
404	Carabus irregularis irregularis	Germany	47.47	7.76	401	1995	Franzen
405	Carabus irregularis irregularis	Germany	51.22	10.27	401	2000	Sparnberg
406	Carabus irregularis irregularis	Germany	48.7	11	402	2002	Lit
407	Carabus irregularis irregularis	Germany	51.33	10.16	404	2001	Weipert
408	Carabus irregularis irregularis	Germany	51.32	10.12	406	2001	Weipert
409	Carabus irregularis irregularis	Germany	51.39	9.31	406	1963	SMF Hessen
410	Carabus irregularis irregularis	Germany	51.39	9.31	406	1943	SMF Hessen
411	Carabus irregularis irregularis	Germany	51.39	9.31	406	1943	SMF Hessen
412	Carabus irregularis irregularis	Germany	51.13	10.38	407	2009	Goßner
413	Carabus irregularis irregularis	Germany	50.58	10.4	408	1933	Brückner
414	Carabus irregularis irregularis	Germany	51.05	10.49	408	2009	Goßner
415	Carabus irregularis irregularis	Germany	51.36	10.15	408	1989	Arndt
416	Carabus irregularis irregularis	Germany	51.14	10.38	411	2009	Goßner
417	Carabus irregularis irregularis	Germany	51.4	10.3	417	1989	Arndt
418	Carabus irregularis irregularis	Germany	51.43	10.53	419	1911	Liebmann
419	Carabus irregularis irregularis	Germany	51.43	10.53	419	1933	Petry
420	Carabus irregularis irregularis	Germany	51.1	10.4	420	2009	Goßner
421	Carabus irregularis irregularis	Germany	51.35	10.8	422	1933	Jänner
422	Carabus irregularis irregularis	Germany	48.75	9.17	423	1995	Franzen
423	Carabus irregularis irregularis	Germany	51.26	10.19	425	1982	Arndt
424	Carabus irregularis irregularis	Germany	50.69	9.99	425	1995	Franzen
425	Carabus irregularis irregularis	Germany	51.26	10.22	428	1987	Albrecht
426	Carabus irregularis irregularis	Germany	51.26	10.22	428	1933	Petry
427	Carabus irregularis irregularis	Germany	51.27	10.31	429	2009	Goßner
428	Carabus irregularis irregularis	Germany	48.84	10.09	430	1974	W. Höhner
429	Carabus irregularis irregularis	Germany	49.01	9.71	431	1995	Franzen
430	Carabus irregularis irregularis	Germany	51.44	10.54	431	1989	Arndt
431	Carabus irregularis irregularis	Germany	51.5	10.38	432	1933	Eigen
432	Carabus irregularis irregularis	Germany	51.27	10.24	433	2009	Goßner
433	Carabus irregularis irregularis	Germany	48.6	12.33	436	2004	BY, MAT*
434	Carabus irregularis irregularis	Germany	51.17	10.33	438	1989	Arndt
435	Carabus irregularis irregularis	Germany	47.32	7.78	444	1995	Franzen
REC	SUBSPECIES	COUNTRY	LAT	LONG	ELEV	DATE	COLL/SOURCE
436	Carabus irregularis irregularis	Germany	51.14	10.36	447	2009	Goßner
437	Carabus irregularis irregularis	Germany	51.23	10.06	453	1988	Staven
438	Carabus irregularis irregularis	Germany	50.56	9.86	454	1995	Franzen
439	Carabus irregularis irregularis	Germany	48.5	10.17	455	1960	Lit
440	Carabus irregularis irregularis	Germany	51.19	10.32	457	2009	Goßner
441	Carabus irregularis irregularis	Germany	51.34	10.37	457	2009	Goßner
442	Carabus irregularis irregularis	Germany	50.73	13.07	457	1979	Zerche
443	Carabus irregularis irregularis	Germany	51.27	10.24	462	2009	Goßner
444	Carabus irregularis irregularis	Germany	51.34	10.36	465	2009	Goßner
445	Carabus irregularis irregularis	Germany	50.45	7.02	465	1995	Franzen
446	Carabus irregularis irregularis	Germany	51.46	10.34	467	1999	Sparnberg
447	Carabus irregularis irregularis	Germany	48.6	12.3	469	1992	Heinz
448	Carabus irregularis irregularis	Germany	51.05	10.48	470	2009	Goßner
449	Carabus irregularis irregularis	Germany	48.5	13.5	472	1988	Lit
450	Carabus irregularis irregularis	Germany	47.78	7.65	473	1982	Staven
451	Carabus irregularis irregularis	Germany	50.17	6.67	474	1995	Franzen
452	Carabus irregularis irregularis	Germany	51.2	10.34	477	2009	Goßner
453	Carabus irregularis irregularis	Germany	48.51	12.34	477	1995	Franzen
454	Carabus irregularis irregularis	Germany	51.2	10.33	480	1963	Jahn
455	Carabus irregularis irregularis	Germany	51.35	10.51	484	2009	Goßner
456	Carabus irregularis irregularis	Germany	50.4	10	484	2004	BY
457	Carabus irregularis irregularis	Germany	48.33	10.98	491	1995	Franzen
458	Carabus irregularis irregularis	Germany	48.73	10.49	492	1995	Franzen
459	Carabus irregularis irregularis	Germany	51.2	10.32	494	2009	Goßner
460	Carabus irregularis irregularis	Germany	51.35	10.52	498	1993	Weise
461	Carabus irregularis irregularis	Germany	51.37	10.53	502	2009	Goßner
462	Carabus irregularis irregularis	Germany	50.67	12.99	504	1995	Franzen
463	Carabus irregularis irregularis	Germany	48.9	10.83	506	1980	BY
464	Carabus irregularis irregularis	Germany	48.3	10.83	507	1859	LOR
465	Carabus irregularis irregularis	Germany	50.3	9.83	509	1991	BY
466	Carabus irregularis irregularis	Germany	51.36	10.53	511	2009	Goßner
467	Carabus irregularis irregularis	Germany	51.28	10.23	512	2009	Goßner
468	Carabus irregularis irregularis	Germany	51.29	10.23	514	2009	Goßner
469	Carabus irregularis irregularis	Germany	51.36	10.52	516	2009	Goßner
470	Carabus irregularis irregularis	Germany	51.36	10.52	520	2009	Goßner
471	Carabus irregularis irregularis	Germany	51.36	10.52	523	1908	Petry
472	Carabus irregularis irregularis	Germany	48.1	12.33	524	2000	LOR
473	Carabus irregularis irregularis	Germany	50.9	14.26	532	1926	MTD
474	Carabus irregularis irregularis	Germany	50.9	14.26	532	2003	Riebe
475	Carabus irregularis irregularis	Germany	50.15	6.68	535	1980	F. Ermisch
476	Carabus irregularis irregularis	Germany	47.37	8.76	548	1995	Franzen
477	Carabus irregularis irregularis	Germany	48.8	13.33	550	1988	Lit
478	Carabus irregularis irregularis	Germany	48.7	10.5	554	1949	Lit
479	Carabus irregularis irregularis	Germany	47.86	9.11	555	1980	Staven
480	Carabus irregularis irregularis	Germany	46.8	7.52	560	1995	Franzen
481	Carabus irregularis irregularis	Germany	51.25	10.05	560	1994	SMF Entomologie 2
482	Carabus irregularis irregularis	Germany	47.45	9.02	580	1995	Franzen
483	Carabus irregularis irregularis	Germany	50.5	10	584	1995	BY
484	Carabus irregularis irregularis	Germany	48.03	11.51	588	1972	G. Hofmann
485	Carabus irregularis irregularis	Germany	46.71	7.64	591	1995	Franzen
486	Carabus irregularis irregularis	Germany	50.72	10.08	591	1999	Gharadjedaghi
487	Carabus irregularis irregularis	Germany	50.72	10.08	591	1983	Schmidt
488	Carabus irregularis irregularis	Germany	50.51	9.28	591	1963	SMF Hessen
489	Carabus irregularis irregularis	Germany	48.1	10.83	593	2005	BUS, BY*
490	Carabus irregularis irregularis	Germany	50.64	10.16	598	1983	Blochwitz
REC	SUBSPECIES	COUNTRY	LAT	LONG	ELEV	DATE	COLL/SOURCE
491	Carabus irregularis irregularis	Germany	47.8	12.33	600	1994	BY*, LEI
492	Carabus irregularis irregularis	Germany	47.04	7.44	600	1995	Franzen
493	Carabus irregularis irregularis	Germany	47.02	7.54	601	1995	Franzen
494	Carabus irregularis irregularis	Germany	48.63	9.78	603	1971	Putzler
495	Carabus irregularis irregularis	Germany	47.64	13	611	1972	W. Höhner
496	Carabus irregularis irregularis	Germany	50.17	6.69	616	1995	Franzen
497	Carabus irregularis irregularis	Germany	47.6	11.17	628	2001	HRY
498	Carabus irregularis irregularis	Germany	47.37	7.43	631	1995	Franzen
499	Carabus irregularis irregularis	Germany	48.75	10.19	632	1995	Franzen
500	Carabus irregularis irregularis	Germany	50.52	9.21	634	1992	SMF Entomologie 2
501	Carabus irregularis irregularis	Germany	50.52	9.21	634	1992	SMF Hessen
502	Carabus irregularis irregularis	Germany	48.03	10.88	641	1975	G. Hofmann
503	Carabus irregularis irregularis	Germany	46.82	9.4	645	1995	Franzen
504	Carabus irregularis irregularis	Germany	47.3	7.67	649	1995	Franzen
505	Carabus irregularis irregularis	Germany	47.67	11.28	660	1968	W. Höhner
506	Carabus irregularis irregularis	Germany	48.9	13.17	661	1988	Lit
507	Carabus irregularis irregularis	Germany	50.87	10.45	662	1999	Bellstedt
508	Carabus irregularis irregularis	Germany	48.32	9.58	668	1995	Franzen
509	Carabus irregularis irregularis	Germany	47.96	10.99	672	1995	Franzen
510	Carabus irregularis irregularis	Germany	47.75	9.42	686	1980	Staven
511	Carabus irregularis irregularis	Germany	48.9	13.33	695	1988	Lit
512	Carabus irregularis irregularis	Germany	48.47	9.25	695	1971	Hrusa
513	Carabus irregularis irregularis	Germany	48.5	13.67	697	1988	Lit
514	Carabus irregularis irregularis	Germany	48.41	9.36	699	2009	Goßner
515	Carabus irregularis irregularis	Germany	47.8	12.83	702	1988	LOR
516	Carabus irregularis irregularis	Germany	47.84	8.34	713	2010	Schäfer, Rabe
517	Carabus irregularis irregularis	Germany	50.47	10.09	720	1991	W. Höhner
518	Carabus irregularis irregularis	Germany	50.47	10.09	720	1998	W. Höhner
519	Carabus irregularis irregularis	Germany	46.65	6.7	726	1995	Franzen
520	Carabus irregularis irregularis	Germany	47.11	7.78	731	1995	Franzen
521	Carabus irregularis irregularis	Germany	47.83	11.03	734	1995	Franzen
522	Carabus irregularis irregularis	Germany	47.19	7.16	734	1995	Franzen
523	Carabus irregularis irregularis	Germany	50.73	13.54	739	1966	Arndt
524	Carabus irregularis irregularis	Germany	48.4	9.25	741	2009	Goßner
525	Carabus irregularis irregularis	Germany	47.7	10.83	745	2001	LOR
526	Carabus irregularis irregularis	Germany	48.75	9.93	748	1975	Ivanovs
527	Carabus irregularis irregularis	Germany	47.47	11.03	749	1957	J. Böhme
528	Carabus irregularis irregularis	Germany	48.4	9.45	750	2009	Goßner
529	Carabus irregularis irregularis	Germany	47.8	10.83	753	1999	LOR, OEK
530	Carabus irregularis irregularis	Germany	48.38	9.35	754	2009	Goßner
531	Carabus irregularis irregularis	Germany	48.37	9.42	768	2009	Goßner
532	Carabus irregularis irregularis	Germany	50.65	10.88	769	1860	Schaum
533	Carabus irregularis irregularis	Germany	47.8	11	771	1994	BY(LOR)
534	Carabus irregularis irregularis	Germany	47.01	7.32	772	1995	Franzen
535	Carabus irregularis irregularis	Germany	47.6	10.67	781	1951	LOR
536	Carabus irregularis irregularis	Germany	47.7	11	782	2002	LOR
537	Carabus irregularis irregularis	Germany	50.77	13.77	783	1899	Hänel
538	Carabus irregularis irregularis	Germany	50.77	13.77	783	1963	Nüssler
539	Carabus irregularis irregularis	Germany	50.77	13.77	783	2001	Lorenz
540	Carabus irregularis irregularis	Germany	50.77	13.77	783	2004	Lorenz
541	Carabus irregularis irregularis	Germany	50.77	13.77	783	1963	MTD
542	Carabus irregularis irregularis	Germany	48.18	9.12	788	1949	J. Böhme
543	Carabus irregularis irregularis	Germany	48.18	9.12	788	1949	J. Böhme
544	Carabus irregularis irregularis	Germany	47.06	7.92	789	1995	Franzen
545	Carabus irregularis irregularis	Germany	47.06	7.69	793	1995	Franzen
REC	SUBSPECIES	COUNTRY	LAT	LONG	ELEV	DATE	COLL/SOURCE
546	Carabus irregularis irregularis	Germany	47.6	11.33	798	1975	LOR
547	Carabus irregularis irregularis	Germany	46.74	7.23	799	1995	Franzen
548	Carabus irregularis irregularis	Germany	47.1	7.11	802	1995	Franzen
549	Carabus irregularis irregularis	Germany	47.8	10.5	803	1986	BY(LOR)
550	Carabus irregularis irregularis	Germany	48.42	9.42	806	2009	Goßner
551	Carabus irregularis irregularis	Germany	48.44	9.42	829	1995	Franzen
552	Carabus irregularis irregularis	Germany	47.73	7.84	837	1995	Franzen
553	Carabus irregularis irregularis	Germany	47.5	10.33	838	1936	LOR
554	Carabus irregularis irregularis	Germany	46.84	7.41	839	1995	Franzen
555	Carabus irregularis irregularis	Germany	51.79	10.67	839	1995	Franzen
556	Carabus irregularis irregularis	Germany	47.55	10.22	852	1991	Hemmer & Terlutter
557	Carabus irregularis irregularis	Germany	46.53	7.06	881	1995	Franzen
558	Carabus irregularis irregularis	Germany	46.55	6.92	885	1995	Franzen
559	Carabus irregularis irregularis	Germany	46.92	7.79	920	1995	Franzen
560	Carabus irregularis irregularis	Germany	47.6	11.5	968	1994	LOR
561	Carabus irregularis irregularis	Germany	47.03	6.8	1014	1995	Franzen
562	Carabus irregularis irregularis	Germany	47.7	12.53	1029	1995	Franzen
563	Carabus irregularis irregularis	Germany	47.55	10.21	1033	1991	Hemmer & Terlutter
564	Carabus irregularis irregularis	Germany	47.66	12.08	1044	1967	Drovenik
565	Carabus irregularis irregularis	Germany	47.7	12.67	1067	2000	BY
566	Carabus irregularis irregularis	Germany	47.7	12.5	1091	2003	LOR
567	Carabus irregularis irregularis	Germany	48.91	13.03	1102	1929	Eckart Meyer
568	Carabus irregularis irregularis	Germany	47.5	10.17	1142	1989	LOR
569	Carabus irregularis irregularis	Germany	47.6	11.67	1151	2002	BY(LOR)
570	Carabus irregularis irregularis	Germany	47.12	6.95	1163	1995	Franzen
571	Carabus irregularis irregularis	Germany	47.6	11.83	1217	2002	BY(LOR)*, FRI
572	Carabus irregularis irregularis	Germany	46.68	7.29	1226	1995	Franzen
573	Carabus irregularis irregularis	Germany	47.5	10.83	1229	1984	LOR
574	Carabus irregularis irregularis	Germany	46.45	6.96	1230	1995	Franzen
575	Carabus irregularis irregularis	Germany	46.96	6.64	1244	1995	Franzen
576	Carabus irregularis irregularis	Germany	47.7	12	1257	1991	BY(FRA)
577	Carabus irregularis irregularis	Germany	47.7	11.67	1262	1990	LOR
578	Carabus irregularis irregularis	Germany	47.4	10.17	1299	1944	LOR
579	Carabus irregularis irregularis	Germany	47.54	10.21	1301	1991	Hemmer & Terlutter
580	Carabus irregularis irregularis	Germany	47.74	12.34	1302	1995	Franzen
581	Carabus irregularis irregularis	Germany	47.65	11.99	1327	1995	Franzen
582	Carabus irregularis irregularis	Germany	47.6	11	1340	2005	LOR, MAT*
583	Carabus irregularis irregularis	Germany	47.19	9.11	1343	1995	Franzen
584	Carabus irregularis irregularis	Germany	47.5	10.67	1670	1919	LOR
585	Carabus irregularis irregularis	Germany	47.5	11	1697	1978	LOR
586	Carabus irregularis irregularis	Germany	47.06	9.12	1732	1995	Franzen
587	Carabus irregularis irregularis	Germany	47.5	12.83	1746	2003	Lit, BY*
588	Carabus irregularis irregularis	Germany	46.82	7.95	1831	1995	Franzen
589	Carabus irregularis irregularis	Germany	46.47	7.38	1846	1995	Franzen
590	Carabus irregularis irregularis	Germany	47.4	10.33	1854	2003	LOR
591	Carabus irregularis irregularis	Germany	46.54	7.75	1910	1995	Franzen
592	Carabus irregularis irregularis	Germany	46.97	10.99	1977	1995	Franzen
593	Carabus irregularis irregularis	Germany	46.89	9.66	2077	1995	Franzen
594	Carabus irregularis irregularis	Germany	46.4	7.5	2139	1995	Franzen
595	Carabus irregularis irregularis	Germany	47.4	11	2206	1999	BY, LEI*, LOR
596	Carabus irregularis irregularis	Germany	46.64	9.23	2532	1995	Franzen
597	Carabus irregularis irregularis	Hungary	48	20	239	2001	http://www.gbif.org/
598	Carabus irregularis irregularis	Hungary	47.39	16.5	417	1980	Rozner
599	Carabus irregularis irregularis	Italy	46.62	12.2	1611	1995	Franzen
600	Carabus irregularis irregularis	Italy	46.7	12.13	1683	1995	Franzen
REC	SUBSPECIES	COUNTRY	LAT	LONG	ELEV	DATE	COLL/SOURCE
601	Carabus irregularis irregularis	Italy	46.71	11.37	2172	1995	Franzen
602	Carabus irregularis irregularis	Luxembourg	49.82	6.33	294	1998	Evelyne Carrières
603	Carabus irregularis irregularis	Luxembourg	49.82	6.33	294	1999	Marc Meyer
604	Carabus irregularis irregularis	Luxembourg	49.83	6.32	297	1957	Desender et al. (2008)
605	Carabus irregularis irregularis	Luxembourg	49.83	6.32	297	1950	Desender
606	Carabus irregularis irregularis	Luxembourg	49.83	6.32	297	1997	M. Delwaide
607	Carabus irregularis irregularis	Luxembourg	49.69	6.27	302	1988	Franzen
608	Carabus irregularis irregularis	Luxembourg	49.74	6.27	321	1941	Alfred Mousset
609	Carabus irregularis irregularis	Luxembourg	49.8	6.32	323	1998	Marc Meyer
610	Carabus irregularis irregularis	Luxembourg	49.8	6.32	323	1998	Marc Meyer
611	Carabus irregularis irregularis	Luxembourg	49.81	6.33	336	1999	Marc Meyer
612	Carabus irregularis irregularis	Luxembourg	49.81	6.33	336	1999	Marc Meyer
613	Carabus irregularis irregularis	Luxembourg	49.77	6.32	338	1950	Desender
614	Carabus irregularis irregularis	Luxembourg	49.62	6.22	354	1950	Desender et al. (2008)
615	Carabus irregularis irregularis	Luxembourg	49.76	6.31	367	1988	Franzen
616	Carabus irregularis irregularis	Poland	50.71	16.34	562	1850	Letzner
617	Carabus irregularis irregularis	Poland	50.6	16.59	632	1850	Letzner
618	Carabus irregularis irregularis	Poland	50.87	16.71	675	1850	Letzner
619	Carabus irregularis irregularis	Poland	50.47	16.41	691	1850	Letzner
620	Carabus irregularis irregularis	Poland	50.39	16.4	748	1850	Letzner
621	Carabus irregularis irregularis	Poland	50.69	16.27	820	1850	Letzner
622	Carabus irregularis irregularis	Poland	50.23	16.79	844	1850	Letzner
623	Carabus irregularis irregularis	Poland	50.25	16.86	846	1850	Letzner
624	Carabus irregularis irregularis	Poland	50.79	15.62	940	1860	Schaum
625	Carabus irregularis irregularis	Poland	50.2	16.83	1152	2007	Sienkiewicz
626	Carabus irregularis irregularis	Switzerland	46.29	6.16	402	1995	Franzen
627	Carabus irregularis irregularis	Switzerland	47.58	8.9	396	1956	Hugent.
628	Carabus irregularis irregularis	Switzerland	47.55	8.89	411	1961	Hugent.
629	Carabus irregularis irregularis	Switzerland	47.03	8.44	431	1989	Vetter
630	Carabus irregularis irregularis	Switzerland	47.46	8.38	436	1981	Osterw.
631	Carabus irregularis irregularis	Switzerland	47.13	7.23	457	1980	Marggi
632	Carabus irregularis irregularis	Switzerland	47.37	9.54	465	1966	Spälti
633	Carabus irregularis irregularis	Switzerland	47.37	9.54	465	1959	Spälti
634	Carabus irregularis irregularis	Switzerland	47.29	8.56	480	1950	Zuber
635	Carabus irregularis irregularis	Switzerland	47.48	8.7	489	1940	Allenspach V
636	Carabus irregularis irregularis	Switzerland	47.4	7.12	494	1973	Ammann
637	Carabus irregularis irregularis	Switzerland	46.96	7.39	507	1994	Hoess
638	Carabus irregularis irregularis	Switzerland	46.96	7.39	507	1988	Hoess
639	Carabus irregularis irregularis	Switzerland	46.96	7.39	507	1988	Hoess
640	Carabus irregularis irregularis	Switzerland	47.67	8.57	523	1976	Ettmüll.
641	Carabus irregularis irregularis	Switzerland	46.52	6.67	526	1960	Toumayeff
642	Carabus irregularis irregularis	Switzerland	46.95	7.37	531	1988	Hoess
643	Carabus irregularis irregularis	Switzerland	46.88	7.5	533	1986	R.Scherl
644	Carabus irregularis irregularis	Switzerland	47.04	7.29	542	1882	Frey
645	Carabus irregularis irregularis	Switzerland	47.05	7.62	543	1970	Kiener
646	Carabus irregularis irregularis	Switzerland	47.45	8.05	545	1994	Hoess
647	Carabus irregularis irregularis	Switzerland	47.43	7.33	548	1982	Osterw.
648	Carabus irregularis irregularis	Switzerland	47.03	8.27	566	1970	Ammann
649	Carabus irregularis irregularis	Switzerland	47.76	8.51	587	1951	Allenspach V
650	Carabus irregularis irregularis	Switzerland	47.76	8.51	587	1940	BänningerM
651	Carabus irregularis irregularis	Switzerland	46.42	6.19	589	1943	Poluzzi
652	Carabus irregularis irregularis	Switzerland	46.42	6.19	589	1945	Poluzzi
653	Carabus irregularis irregularis	Switzerland	47.03	8.24	600	1972	Ammann
654	Carabus irregularis irregularis	Switzerland	47.03	8.24	600	1972	Ammann
655	Carabus irregularis irregularis	Switzerland	47.03	8.24	600	1963	Ammann
REC	SUBSPECIES	COUNTRY	LAT	LONG	ELEV	DATE	COLL/SOURCE
656	Carabus irregularis irregularis	Switzerland	46.98	7.33	608	1984	Hoess
657	Carabus irregularis irregularis	Switzerland	46.7	7.62	608	1974	Marggi
658	Carabus irregularis irregularis	Switzerland	46.7	7.62	608	1978	Marggi
659	Carabus irregularis irregularis	Switzerland	47.45	7.93	609	1991	Reutiman
660	Carabus irregularis irregularis	Switzerland	47.45	7.93	609	1991	Reutiman
661	Carabus irregularis irregularis	Switzerland	47.26	9.12	637	1981	Schiller
662	Carabus irregularis irregularis	Switzerland	47.43	8.95	639	1882	Täschler
663	Carabus irregularis irregularis	Switzerland	46.88	7.62	660	1967	Blatti
664	Carabus irregularis irregularis	Switzerland	47.16	7.25	666	1986	R.Scherl
665	Carabus irregularis irregularis	Switzerland	46.66	7.61	679	1988	Scherler
666	Carabus irregularis irregularis	Switzerland	47.34	7.49	681	1977	Marggi
667	Carabus irregularis irregularis	Switzerland	47.48	8.37	684	1949	Allenspach V
668	Carabus irregularis irregularis	Switzerland	47.48	8.37	684	1949	BänningerM
669	Carabus irregularis irregularis	Switzerland	47.02	6.91	693	1950	Toumayeff
670	Carabus irregularis irregularis	Switzerland	46.82	7.62	695	1972	Marggi
671	Carabus irregularis irregularis	Switzerland	46.57	6.63	697	1988	Scherler
672	Carabus irregularis irregularis	Switzerland	46.53	6.67	699	1978	Toumayeff
673	Carabus irregularis irregularis	Switzerland	46.46	6.25	704	1970	Poluzzi
674	Carabus irregularis irregularis	Switzerland	46.99	7.56	715	1993	Scherler
675	Carabus irregularis irregularis	Switzerland	47.01	7.6	718	1993	Scherler
676	Carabus irregularis irregularis	Switzerland	47.02	8.61	730	1975	Staven
677	Carabus irregularis irregularis	Switzerland	46.82	7.31	735	1960	Toumayeff
678	Carabus irregularis irregularis	Switzerland	46.79	7.71	736	1980	Marggi
679	Carabus irregularis irregularis	Switzerland	46.5	6.31	745	1899	Marggi
680	Carabus irregularis irregularis	Switzerland	46.74	7.5	745	1986	R.Scherl
681	Carabus irregularis irregularis	Switzerland	46.74	7.5	745	1987	Scherler
682	Carabus irregularis irregularis	Switzerland	47	7.57	747	1993	Scherler
683	Carabus irregularis irregularis	Switzerland	46.72	6.78	767	1943	Comelli.
684	Carabus irregularis irregularis	Switzerland	46.72	6.78	767	1970	Poluzzi
685	Carabus irregularis irregularis	Switzerland	46.7	7.58	804	1973	Marggi
686	Carabus irregularis irregularis	Switzerland	47.15	9.14	805	1983	Osterw.
687	Carabus irregularis irregularis	Switzerland	47.15	9.14	805	1965	Spälti
688	Carabus irregularis irregularis	Switzerland	46.57	6.75	823	1963	Toumayeff
689	Carabus irregularis irregularis	Switzerland	47.76	8.57	823	1985	Agosti Donat
690	Carabus irregularis irregularis	Switzerland	47.76	8.57	823	1978	BesuchetCl
691	Carabus irregularis irregularis	Switzerland	47.76	8.57	823	1979	Grimm
692	Carabus irregularis irregularis	Switzerland	47.76	8.57	823	1967	Toumayeff
693	Carabus irregularis irregularis	Switzerland	47.76	8.57	823	1988	Pedroli
694	Carabus irregularis irregularis	Switzerland	46.79	7.4	831	1987	Hoess
695	Carabus irregularis irregularis	Switzerland	46.79	7.4	831	1987	Hoess
696	Carabus irregularis irregularis	Switzerland	47	9.49	837	1960	Toumayeff
697	Carabus irregularis irregularis	Switzerland	46.57	7.66	857	1973	Marggi
698	Carabus irregularis irregularis	Switzerland	46.25	7.33	861	1899	Marggi
699	Carabus irregularis irregularis	Switzerland	46.99	8.03	869	1982	Burckhar
700	Carabus irregularis irregularis	Switzerland	46.94	7.65	875	1989	R.Scherl
701	Carabus irregularis irregularis	Switzerland	47.37	7.78	883	2002	Straumann
702	Carabus irregularis irregularis	Switzerland	46.89	7.69	897	1973	Marggi
703	Carabus irregularis irregularis	Switzerland	46.89	7.69	897	1973	Marggi
704	Carabus irregularis irregularis	Switzerland	46.95	7.86	914	1981	Marggi
705	Carabus irregularis irregularis	Switzerland	47.37	7.77	915	2003	Straumann
706	Carabus irregularis irregularis	Switzerland	47.02	8.23	928	1998	Roman Graf
707	Carabus irregularis irregularis	Switzerland	47.13	7.16	928	1987	Scherler
708	Carabus irregularis irregularis	Switzerland	46.98	7.6	933	1993	Scherler
709	Carabus irregularis irregularis	Switzerland	47.13	6.78	948	1945	Aellen
710	Carabus irregularis irregularis	Switzerland	46.85	6.61	963	1958	Rappo
REC	SUBSPECIES	COUNTRY	LAT	LONG	ELEV	DATE	COLL/SOURCE
711	Carabus irregularis irregularis	Switzerland	46.85	6.61	963	1958	Rappo
712	Carabus irregularis irregularis	Switzerland	47.14	7.2	970	1899	Mathey
713	Carabus irregularis irregularis	Switzerland	46.8	7.74	984	1992	Scherler
714	Carabus irregularis irregularis	Switzerland	46.82	7.7	984	1992	Scherler
715	Carabus irregularis irregularis	Switzerland	46.61	7.27	986	1985	Osterw.
716	Carabus irregularis irregularis	Switzerland	46.92	7.69	986	1988	Scherler
717	Carabus irregularis irregularis	Switzerland	46.79	7.44	1004	1988	Scherler
718	Carabus irregularis irregularis	Switzerland	46.46	6.94	1007	1964	Toumayeff
719	Carabus irregularis irregularis	Switzerland	47.01	8.23	1009	2001	Roman Graf
720	Carabus irregularis irregularis	Switzerland	47.03	7.82	1013	1974	Marggi
721	Carabus irregularis irregularis	Switzerland	47.03	7.82	1013	1974	Marggi
722	Carabus irregularis irregularis	Switzerland	46.82	7.77	1014	1992	Scherler
723	Carabus irregularis irregularis	Switzerland	46.82	8.41	1015	1972	Ammann F.
724	Carabus irregularis irregularis	Switzerland	46.82	8.41	1015	1971	Ammann F.
725	Carabus irregularis irregularis	Switzerland	46.82	8.41	1015	1975	Ammann F.
726	Carabus irregularis irregularis	Switzerland	46.64	6.37	1026	1979	Sermet
727	Carabus irregularis irregularis	Switzerland	47.39	9.51	1032	1965	Hugent.
728	Carabus irregularis irregularis	Switzerland	47.13	7.18	1045	1986	R.Scherl
729	Carabus irregularis irregularis	Switzerland	46.94	6.73	1053	1941	Aellen
730	Carabus irregularis irregularis	Switzerland	46.93	7.69	1060	1988	R.Scherl
731	Carabus irregularis irregularis	Switzerland	47.34	7.58	1060	1960	Toumayeff
732	Carabus irregularis irregularis	Switzerland	46.66	7.65	1089	1837	Heer
733	Carabus irregularis irregularis	Switzerland	46.48	6.9	1130	1921	Comelli.
734	Carabus irregularis irregularis	Switzerland	46.77	7.75	1150	1959	Kobel
735	Carabus irregularis irregularis	Switzerland	46.99	7.94	1159	1979	Kiener
736	Carabus irregularis irregularis	Switzerland	46.99	7.94	1159	1974	Marggi
737	Carabus irregularis irregularis	Switzerland	46.99	7.94	1159	1982	Osterw.
738	Carabus irregularis irregularis	Switzerland	46.79	8.46	1178	1971	Ammann F.
739	Carabus irregularis irregularis	Switzerland	46.99	7.95	1193	1974	Marggi
740	Carabus irregularis irregularis	Switzerland	46.48	6.92	1199	1958	Zuber
741	Carabus irregularis irregularis	Switzerland	46.77	7.77	1218	1976	Marggi
742	Carabus irregularis irregularis	Switzerland	46.98	8.21	1233	2004	Graf Roman
743	Carabus irregularis irregularis	Switzerland	46.74	8.29	1234	1978	Ammann
744	Carabus irregularis irregularis	Switzerland	47.21	7.24	1244	1899	Mathey
745	Carabus irregularis irregularis	Switzerland	46.81	8.4	1250	1882	Stierlin
746	Carabus irregularis irregularis	Switzerland	46.33	10.05	1252	1987	Brägger
747	Carabus irregularis irregularis	Switzerland	46.95	6.78	1270	1969	Gut
748	Carabus irregularis irregularis	Switzerland	47.3	7.43	1280	1964	Allenspach V
749	Carabus irregularis irregularis	Switzerland	46.98	8.17	1312	2004	Graf Roman
750	Carabus irregularis irregularis	Switzerland	46.8	7.92	1354	1978	Marggi
751	Carabus irregularis irregularis	Switzerland	46.45	7.7	1360	1951	Allenspach V
752	Carabus irregularis irregularis	Switzerland	46.98	8.2	1369	1998	Graf Roman
753	Carabus irregularis irregularis	Switzerland	46.98	8.2	1369	2004	Graf Roman
754	Carabus irregularis irregularis	Switzerland	46.74	7.45	1387	1975	Marggi
755	Carabus irregularis irregularis	Switzerland	46.83	8.42	1393	1975	Ammann F.
756	Carabus irregularis irregularis	Switzerland	46.83	8.42	1393	1971	Ammann F.
757	Carabus irregularis irregularis	Switzerland	46.77	6.46	1398	1949	Rappo
758	Carabus irregularis irregularis	Switzerland	46.47	7.7	1400	1979	Marggi
759	Carabus irregularis irregularis	Switzerland	46.47	7.7	1400	1978	Marggi
760	Carabus irregularis irregularis	Switzerland	47.12	7.04	1418	1988	BesuchetCl
761	Carabus irregularis irregularis	Switzerland	47.13	7.04	1434	1970	Kiener
762	Carabus irregularis irregularis	Switzerland	47.13	7.04	1434	1992	Marggi
763	Carabus irregularis irregularis	Switzerland	47.13	7.04	1434	1977	Marggi
764	Carabus irregularis irregularis	Switzerland	47.13	7.04	1434	1979	Marggi
765	Carabus irregularis irregularis	Switzerland	47.13	7.04	1434	1982	Sond.
REC	SUBSPECIES	COUNTRY	LAT	LONG	ELEV	DATE	COLL/SOURCE
766	Carabus irregularis irregularis	Switzerland	46.45	6.97	1438	1899	Marggi
767	Carabus irregularis irregularis	Switzerland	46.85	6.53	1462	1963	Zuber
768	Carabus irregularis irregularis	Switzerland	46.8	8.37	1481	1964	Ammann
769	Carabus irregularis irregularis	Switzerland	46.8	8.37	1481	1975	Ammann
770	Carabus irregularis irregularis	Switzerland	46.62	7.27	1491	1960	BänningerM
771	Carabus irregularis irregularis	Switzerland	46.57	7.56	1495	2009	Marggi
772	Carabus irregularis irregularis	Switzerland	46.42	6.1	1589	1972	Vit
773	Carabus irregularis irregularis	Switzerland	46.54	7.78	1615	1941	Naef
774	Carabus irregularis irregularis	Switzerland	46.64	7.5	1626	1974	Haefeli
775	Carabus irregularis irregularis	Switzerland	46.63	9.18	1652	1960	Jörger
776	Carabus irregularis irregularis	Switzerland	46.43	6.97	1731	1946	BänningerM
777	Carabus irregularis irregularis	Switzerland	46.98	8.25	1760	1970	Ammann
778	Carabus irregularis irregularis	Switzerland	46.53	7.5	1903	1977	Marggi
779	Carabus irregularis irregularis	Switzerland	46.52	7.78	2182	1960	BänningerM
780	Carabus irregularis irregularis	Switzerland	46.33	7.28	2238	1964	Besuchet
781	Carabus irregularis irregularis	Switzerland	46.89	9.34	2980	1986	Osterw.
782	Carabus irregularis irregularis	Switzerland	46.89	9.34	2980	1961	Spälti
783	Carabus irregularis bucephalus	Switzerland	47.39	7.82	618	2006	Straumann
784	Carabus irregularis bucephalus	Bosnia/Herzegovina	44.33	17.13	823	1984	Dovenik
785	Carabus irregularis bucephalus	Bosnia/Herzegovina	44.54	16.47	977	1982	Drovenik
786	Carabus irregularis bucephalus	Bosnia/Herzegovina	43.68	18.55	980	1976	Drovenik
787	Carabus irregularis bucephalus	Bosnia/Herzegovina	43.33	18.69	997	1976	Drovenik
788	Carabus irregularis bucephalus	Bosnia/Herzegovina	44.5	16.35	1000	1981	Staven
789	Carabus irregularis bucephalus	Bosnia/Herzegovina	44.29	18.1	1020	1976	Drovenik
790	Carabus irregularis bucephalus	Bosnia/Herzegovina	43.48	18.46	1068	1976	Drovenik
791	Carabus irregularis bucephalus	Bosnia/Herzegovina	44.18	18.67	1072	1976	Drovenik
792	Carabus irregularis bucephalus	Bosnia/Herzegovina	43.81	18.24	1148	1976	Drovenik
793	Carabus irregularis bucephalus	Bosnia/Herzegovina	43.53	18.43	1234	1984	Dovenik
794	Carabus irregularis bucephalus	Bosnia/Herzegovina	44.29	18.09	1256	1976	Drovenik
795	Carabus irregularis bucephalus	Bosnia/Herzegovina	43.72	18.28	1382	1976	Drovenik
796	Carabus irregularis bucephalus	Croatia	45.92	15.96	662	2001	Seric-Jelaska
797	Carabus irregularis bucephalus	Croatia	46.2	16.1	670	1932	Seric-Jelaska
798	Carabus irregularis bucephalus	Croatia	45.53	17.6	777	2008	Seric-Jelaska
799	Carabus irregularis bucephalus	Croatia	45.21	14.75	791	1905	Csiki et al.
800	Carabus irregularis bucephalus	Croatia	45.92	15.97	810	2001	Seric-Jelaska
801	Carabus irregularis bucephalus	Croatia	45.44	14.75	821	1928	Seric-Jelaska
802	Carabus irregularis bucephalus	Croatia	45.26	14.72	827	1928	Seric-Jelaska
803	Carabus irregularis bucephalus	Croatia	45.42	14.76	864	1905	Csiki et al.
804	Carabus irregularis bucephalus	Croatia	44.53	15.23	916	2007	Seric-Jelaska
805	Carabus irregularis bucephalus	Croatia	45.78	15.39	925	1905	Csiki et al.
806	Carabus irregularis bucephalus	Croatia	45.91	15.97	930	1969	Seric-Jelaska
807	Carabus irregularis bucephalus	Croatia	45.37	15	950	1935	Seric-Jelaska
808	Carabus irregularis bucephalus	Croatia	45.91	15.97	972	2001	Seric-Jelaska
809	Carabus irregularis bucephalus	Croatia	45.31	14.66	1079	1905	Csiki et al.
810	Carabus irregularis bucephalus	Croatia	44.59	15.14	1185	2009	Seric-Jelaska
811	Carabus irregularis bucephalus	Croatia	45.42	14.57	1205	1968	Seric-Jelaska
812	Carabus irregularis bucephalus	Montenegro	42.63	19.25	959	NA	J. Böhme
813	Carabus irregularis bucephalus	Montenegro	42.9	19.59	1121	1984	Dovenik
814	Carabus irregularis bucephalus	Montenegro	43.2	19.09	1154	1984	Dovenik
815	Carabus irregularis bucephalus	Montenegro	43.14	19.09	1427	1976	Drovenik
816	Carabus irregularis bucephalus	Montenegro	43.26	18.72	1557	1984	Dovenik
817	Carabus irregularis bucephalus	Serbia	43.88	19.88	560	1932	Breuning
818	Carabus irregularis bucephalus	Serbia	43.88	19.88	560	2004	Deuve
819	Carabus irregularis bucephalus	Serbia	43.57	19.83	1240	1984	Dovenik
820	Carabus irregularis bucephalus	Slovenia	46.14	14.19	463	1943	Eckart Meyer
REC	SUBSPECIES	COUNTRY	LAT	LONG	ELEV	DATE	COLL/SOURCE
821	Carabus irregularis bucephalus	Slovenia	46.7	15.66	286	2006	A. Kapla
822	Carabus irregularis bucephalus	Slovenia	46.7	15.66	286	2006	A. Kapla
823	Carabus irregularis bucephalus	Slovenia	46.7	15.66	287	1972	Drovenik
824	Carabus irregularis bucephalus	Slovenia	46.07	14.86	333	1972	Drovenik
825	Carabus irregularis bucephalus	Slovenia	46.58	15.32	484	1996	Vrezec
826	Carabus irregularis bucephalus	Slovenia	45.9	14.22	531	1988	Vrezec
827	Carabus irregularis bucephalus	Slovenia	46.08	15.46	537	1972	Drovenik
828	Carabus irregularis bucephalus	Slovenia	46.19	15.07	620	1980	Drovenik
829	Carabus irregularis bucephalus	Slovenia	46.18	15.08	623	1997	A. Kapla
830	Carabus irregularis bucephalus	Slovenia	45.93	14.31	624	1969	Drovenik
831	Carabus irregularis bucephalus	Slovenia	45.93	14.31	624	1991	Vrezec
832	Carabus irregularis bucephalus	Slovenia	46.1	15.1	632	1997	A. Kapla
833	Carabus irregularis bucephalus	Slovenia	46.1	15.1	632	2001	A. Kapla
834	Carabus irregularis bucephalus	Slovenia	46.1	15.1	632	1997	A. Kapla
835	Carabus irregularis bucephalus	Slovenia	46.18	15.09	639	2000	A. Kapla
836	Carabus irregularis bucephalus	Slovenia	46.28	15.6	641	2006	A. Vrezec
837	Carabus irregularis bucephalus	Slovenia	46.28	15.6	641	2006	A. Vrezec
838	Carabus irregularis bucephalus	Slovenia	46.47	14.85	679	1982	T. Jeseničnik
839	Carabus irregularis bucephalus	Slovenia	46.47	14.85	679	1982	T. Jeseničnik
840	Carabus irregularis bucephalus	Slovenia	46.64	15.21	681	1972	Drovenik
841	Carabus irregularis bucephalus	Slovenia	46.28	15.62	693	2009	A. Vrezec
842	Carabus irregularis bucephalus	Slovenia	45.81	14.1	699	2004	A. Kapla
843	Carabus irregularis bucephalus	Slovenia	46.51	15.46	707	2005	A. Kapla
844	Carabus irregularis bucephalus	Slovenia	46.28	15.63	708	2006	A. Vrezec
845	Carabus irregularis bucephalus	Slovenia	46.28	15.63	708	2006	A. Vrezec
846	Carabus irregularis bucephalus	Slovenia	45.86	14.4	721	1905	P.M. Giachino
847	Carabus irregularis bucephalus	Slovenia	46.32	14.6	736	1986	Furlan (1988)
848	Carabus irregularis bucephalus	Slovenia	46.32	14.6	736	1985	Slapnik (1986)
849	Carabus irregularis bucephalus	Slovenia	46.32	14.6	736	1985	Slapnik (1986)
850	Carabus irregularis bucephalus	Slovenia	46.32	14.6	736	1985	Slapnik (1986)
851	Carabus irregularis bucephalus	Slovenia	46.32	14.6	736	1991	Vrezec
852	Carabus irregularis bucephalus	Slovenia	46.32	14.6	736	1991	Vrezec
853	Carabus irregularis bucephalus	Slovenia	46.32	14.6	736	1985	Slapnik (1986)
854	Carabus irregularis bucephalus	Slovenia	46.32	14.6	736	1985	Slapnik (1986)
855	Carabus irregularis bucephalus	Slovenia	46.32	14.6	736	1990	Vrezec
856	Carabus irregularis bucephalus	Slovenia	46.32	14.6	736	1986	Furlan (1988)
857	Carabus irregularis bucephalus	Slovenia	46.32	14.6	736	1986	Furlan (1988)
858	Carabus irregularis bucephalus	Slovenia	46.32	14.6	736	1985	Slapnik (1986)
859	Carabus irregularis bucephalus	Slovenia	46.29	15.61	739	1993	Vrezec
860	Carabus irregularis bucephalus	Slovenia	46.29	15.61	739	1996	Vrezec
861	Carabus irregularis bucephalus	Slovenia	46.28	15.6	748	1953	Drovenik
862	Carabus irregularis bucephalus	Slovenia	46.07	15.28	766	1999	A. Kapla
863	Carabus irregularis bucephalus	Slovenia	46.19	14.97	842	1989	Vrezec
864	Carabus irregularis bucephalus	Slovenia	45.53	15.1	849	1972	Drovenik
865	Carabus irregularis bucephalus	Slovenia	46.33	15.37	853	1992	Vrezec
866	Carabus irregularis bucephalus	Slovenia	46.33	15.37	853	1992	B. Drovenik
867	Carabus irregularis bucephalus	Slovenia	46.42	14.64	855	1981	Broder, Hrusa
868	Carabus irregularis bucephalus	Slovenia	45.62	15.1	856	1970	Drovenik
869	Carabus irregularis bucephalus	Slovenia	46.42	14.62	864	1967	Drovenik
870	Carabus irregularis bucephalus	Slovenia	45.94	14.47	869	2004	A. Vrezec
871	Carabus irregularis bucephalus	Slovenia	45.91	14.47	882	2001	A. Kapla
872	Carabus irregularis bucephalus	Slovenia	45.91	14.47	883	2001	A. Kapla
873	Carabus irregularis bucephalus	Slovenia	46.47	15.53	883	1991	Vrezec
874	Carabus irregularis bucephalus	Slovenia	46.39	15.22	898	2000	A. Kapla
875	Carabus irregularis bucephalus	Slovenia	46.48	13.8	937	1992	Drovenik
REC	SUBSPECIES	COUNTRY	LAT	LONG	ELEV	DATE	COLL/SOURCE
876	Carabus irregularis bucephalus	Slovenia	46.48	13.8	937	1974	Hrusa
877	Carabus irregularis bucephalus	Slovenia	45.65	15.03	946	1967	Drovenik
878	Carabus irregularis bucephalus	Slovenia	46.36	15.33	949	1992	Vrezec
879	Carabus irregularis bucephalus	Slovenia	46.34	15.37	987	1970	Drovenik
880	Carabus irregularis bucephalus	Slovenia	45.89	14.53	990	1994	Vrezec
881	Carabus irregularis bucephalus	Slovenia	45.89	14.53	990	1994	Vrezec
882	Carabus irregularis bucephalus	Slovenia	45.89	14.53	990	1993	Vrezec
883	Carabus irregularis bucephalus	Slovenia	45.89	14.53	990	1996	Vrezec
884	Carabus irregularis bucephalus	Slovenia	45.63	15.1	993	1979	Drovenik
885	Carabus irregularis bucephalus	Slovenia	46.08	15.08	1001	1997	A. Kapla
886	Carabus irregularis bucephalus	Slovenia	45.73	14.29	1017	1971	Tombesi, Hrusa
887	Carabus irregularis bucephalus	Slovenia	46.57	14.98	1018	1972	Drovenik
888	Carabus irregularis bucephalus	Slovenia	45.89	14.52	1020	1978	Hrusa
889	Carabus irregularis bucephalus	Slovenia	45.89	14.53	1024	1968	Drovenik
890	Carabus irregularis bucephalus	Slovenia	46.32	14.58	1026	1983	Broder
891	Carabus irregularis bucephalus	Slovenia	45.93	14.47	1052	2001	A. Vrezec
892	Carabus irregularis bucephalus	Slovenia	45.93	14.47	1052	2006	A. Kapla
893	Carabus irregularis bucephalus	Slovenia	45.93	14.47	1052	2001	A. Vrezec
894	Carabus irregularis bucephalus	Slovenia	45.93	14.47	1052	2006	A. Kapla
895	Carabus irregularis bucephalus	Slovenia	46.08	15.07	1067	1999	A. Kapla
896	Carabus irregularis bucephalus	Slovenia	46.08	15.07	1067	1995	A. Kapla
897	Carabus irregularis bucephalus	Slovenia	46.19	15.11	1075	1992	Vrezec
898	Carabus irregularis bucephalus	Slovenia	46.49	15.51	1086	1990	Vrezec
899	Carabus irregularis bucephalus	Slovenia	45.92	14.47	1092	1986	Furla (1988)
900	Carabus irregularis bucephalus	Slovenia	45.92	14.47	1092	1991	Vrezec
901	Carabus irregularis bucephalus	Slovenia	45.92	14.47	1092	1986	Furlan (1988)
902	Carabus irregularis bucephalus	Slovenia	45.92	14.47	1092	1986	Furla (1988)
903	Carabus irregularis bucephalus	Slovenia	45.92	14.47	1092	1991	Vrezec
904	Carabus irregularis bucephalus	Slovenia	45.92	14.47	1092	1990	Vrezec
905	Carabus irregularis bucephalus	Slovenia	45.92	14.47	1092	1988	Vrezec
906	Carabus irregularis bucephalus	Slovenia	45.92	14.47	1092	1986	Furlan (1988)
907	Carabus irregularis bucephalus	Slovenia	45.92	14.47	1092	1991	Vrezec
908	Carabus irregularis bucephalus	Slovenia	45.92	14.47	1092	1991	Vrezec
909	Carabus irregularis bucephalus	Slovenia	45.92	14.47	1092	1991	Vrezec
910	Carabus irregularis bucephalus	Slovenia	45.92	14.47	1092	1990	B. Drovenik
911	Carabus irregularis bucephalus	Slovenia	46.36	14.03	1092	1969	Drovenik
912	Carabus irregularis bucephalus	Slovenia	46.09	15.07	1131	1969	Drovenik
913	Carabus irregularis bucephalus	Slovenia	46.34	14.38	1197	1990	J. Broder
914	Carabus irregularis bucephalus	Slovenia	45.94	13.81	1217	1973	Drovenik (1978)
915	Carabus irregularis bucephalus	Slovenia	45.94	13.81	1217	1973	Drovenik (1978)
916	Carabus irregularis bucephalus	Slovenia	45.94	13.81	1217	1973	Drovenik (1978)
917	Carabus irregularis bucephalus	Slovenia	45.94	13.81	1217	1973	Drovenik (1978)
918	Carabus irregularis bucephalus	Slovenia	45.59	14.74	1252	1995	F. Kljun
919	Carabus irregularis bucephalus	Slovenia	45.59	14.74	1252	1992	Vrezec
920	Carabus irregularis bucephalus	Slovenia	46.35	14.39	1291	1990	J. Broder
921	Carabus irregularis bucephalus	Slovenia	45.98	13.87	1296	1975	Drovenik (1978)
922	Carabus irregularis bucephalus	Slovenia	45.98	13.87	1312	1975	Drovenik (1978)
923	Carabus irregularis bucephalus	Slovenia	45.98	13.87	1317	1975	Drovenik (1978)
924	Carabus irregularis bucephalus	Slovenia	46.25	14.79	1367	1992	Vrezec
925	Carabus irregularis bucephalus	Slovenia	45.57	14.41	1382	1979	Staven
926	Carabus irregularis bucephalus	Slovenia	46.25	14.82	1386	1975	Drovenik
REC	SUBSPECIES	COUNTRY	LAT	LONG	ELEV	DATE	COLL/SOURCE
927	Carabus irregularis montandoni	Czech Republic	49.71	18.64	342	1900	Hejda
928	Carabus irregularis montandoni	Czech Republic	49.61	18.64	504	1900	Hejda
929	Carabus irregularis montandoni	Czech Republic	49.21	18.13	563	1983	Hejda
930	Carabus irregularis montandoni	Czech Republic	49.41	18.3	602	2003	Hejda
931	Carabus irregularis montandoni	Czech Republic	49.51	18.47	619	2003	Hejda
932	Carabus irregularis montandoni	Czech Republic	49.41	18.47	718	2003	Hejda
933	Carabus irregularis montandoni	Czech Republic	49.51	18.64	831	2004	Hejda
934	Carabus irregularis montandoni	Poland	50.21	19.83	381	2003	Aleksandrowicz
935	Carabus irregularis montandoni	Poland	49.53	21.53	544	2008	Pawlowski
936	Carabus irregularis montandoni	Poland	49.46	20.77	711	1991	Sienkiewicz
937	Carabus irregularis montandoni	Poland	49.16	19.51	719	1999	Skalski T.
938	Carabus irregularis montandoni	Poland	49.42	20.4	760	2008	Pawlowski
939	Carabus irregularis montandoni	Poland	49.6	19.54	826	2008	Pawlowski
940	Carabus irregularis montandoni	Poland	49.11	22.68	854	1983	Sienkiewicz
941	Carabus irregularis montandoni	Poland	49.58	20.07	874	2008	Wojas
942	Carabus irregularis montandoni	Poland	49.11	22.52	886	2008	Pawlowski
943	Carabus irregularis montandoni	Poland	49.41	18.99	896	1997	Paweł Szafraniec
944	Carabus irregularis montandoni	Poland	49.49	20.25	950	2008	Pawlowski
945	Carabus irregularis montandoni	Poland	49.59	19.54	954	2000	Marek Przewoźny
946	Carabus irregularis montandoni	Poland	49.32	20.1	959	1999	Skalski T.
947	Carabus irregularis montandoni	Poland	49.27	19.93	1035	1991	Andrzej Melke
948	Carabus irregularis montandoni	Poland	49.28	20.04	1168	2007	Sienkiewicz
949	Carabus irregularis montandoni	Poland	49.26	20	1267	2008	Pawlowski
950	Carabus irregularis montandoni	Romania	45.76	23.88	830	1890	Hopffgarten
951	Carabus irregularis montandoni	Romania	47.51	24.68	1014	1882	Buysson
952	Carabus irregularis montandoni	Romania	47.7	23.79	1043	2003	Prunar, Barloy, Prunar
953	Carabus irregularis montandoni	Romania	45.5	25.51	1126	2009	Schäfer & Aßmann
954	Carabus irregularis montandoni	Romania	47.6	25.49	1146	1890	Hopffgarten
955	Carabus irregularis montandoni	Romania	47.7	23.87	1223	2009	Prunar et. al.
956	Carabus irregularis montandoni	Romania	45.63	24.61	1244	2009	Schäfer & Aßmann
957	Carabus irregularis montandoni	Romania	45.54	24.8	1307	2009	Prunar et. al.
958	Carabus irregularis montandoni	Romania	47.61	24.65	1440	2009	Schäfer & Aßmann
959	Carabus irregularis montandoni	Romania	47.45	25.56	1471	2009	Schäfer & Aßmann
960	Carabus irregularis montandoni	Romania	47.51	24.65	1474	2008	Nitzu et al.
961	Carabus irregularis montandoni	Romania	47.45	25.56	1505	2009	Schäfer & Aßmann
962	Carabus irregularis montandoni	Romania	45.6	24.57	1620	1890	Hopffgarten
963	Carabus irregularis montandoni	Romania	45.59	24.42	1705	1909	Hoffmann
964	Carabus irregularis montandoni	Romania	45.46	25.46	1854	1909	Hoffmann
965	Carabus irregularis montandoni	Romania	45.56	24.48	1870	1915	Hoffmann
966	Carabus irregularis montandoni	Romania	45.45	25.44	2074	1915	Hoffmann
967	Carabus irregularis montandoni	Slovakia	48.85	22.19	360	2000	Lohaj
968	Carabus irregularis montandoni	Slovakia	49.29	21.31	421	1983	leg. J.Hron, Hrusa
969	Carabus irregularis montandoni	Slovakia	49.29	21.31	422	1985	Hron, Hrusa
970	Carabus irregularis montandoni	Slovakia	48.76	21.24	450	2000	Lohaj
971	Carabus irregularis montandoni	Slovakia	49.04	22.29	547	2000	Lohaj
972	Carabus irregularis montandoni	Slovakia	49.35	21.26	682	2000	Lohaj
973	Carabus irregularis montandoni	Slovakia	49.35	21.25	730	1983	Dr. M. Resi
974	Carabus irregularis montandoni	Slovakia	49.04	19.68	753	1984	Hron, Hrusa
975	Carabus irregularis montandoni	Slovakia	49.03	19.67	759	2000	Lohaj
976	Carabus irregularis montandoni	Slovakia	48.69	19.05	769	2000	Lohaj
977	Carabus irregularis montandoni	Slovakia	49.13	19.15	802	2000	Lohaj
978	Carabus irregularis montandoni	Slovakia	48.87	20.34	805	1978	J. Böhme
979	Carabus irregularis montandoni	Slovakia	48.87	20.34	805	1977	J. Böhme
980	Carabus irregularis montandoni	Slovakia	49.01	19.67	822	1984	Hron, Hrusa
REC	SUBSPECIES	COUNTRY	LAT	LONG	ELEV	DATE	COLL/SOURCE
981	Carabus irregularis montandoni	Slovakia	49.02	19.58	858	2000	Lohaj
982	Carabus irregularis montandoni	Slovakia	48.93	20.27	903	1986	Dr. M. Resi
983	Carabus irregularis montandoni	Slovakia	49.1	19.97	927	2000	Lohaj
984	Carabus irregularis montandoni	Slovakia	49.24	19.05	977	2000	Lohaj
985	Carabus irregularis montandoni	Slovakia	49.26	20.29	1008	2000	Lohaj
986	Carabus irregularis montandoni	Ukrain	48.56	22.46	188	2003	Rizun
987	Carabus irregularis montandoni	Ukrain	49.7	23.98	295	2003	Rizun
988	Carabus irregularis montandoni	Ukrain	48.22	23.53	382	2003	Rizun
989	Carabus irregularis montandoni	Ukrain	48.75	22.64	398	2003	Rizun
990	Carabus irregularis montandoni	Ukrain	48.77	22.99	470	2003	Rizun
991	Carabus irregularis montandoni	Ukrain	48.52	23.14	479	2003	Rizun
992	Carabus irregularis montandoni	Ukrain	49.21	23.22	497	2003	Rizun
993	Carabus irregularis montandoni	Ukrain	48.66	22.71	524	2003	Rizun
994	Carabus irregularis montandoni	Ukrain	49.27	23.42	529	2003	Rizun
995	Carabus irregularis montandoni	Ukrain	48.91	23.43	691	2003	Rizun
996	Carabus irregularis montandoni	Ukrain	48.34	23.63	748	2003	Rizun
997	Carabus irregularis montandoni	Ukrain	49.04	23.16	809	2003	Rizun
998	Carabus irregularis montandoni	Ukrain	48.19	24.7	858	2003	Rizun
999	Carabus irregularis montandoni	Ukrain	48.93	23.51	1011	2003	Rizun
1000	Carabus irregularis montandoni	Ukrain	48.21	24.82	1082	2003	Rizun
1001	Carabus irregularis montandoni	Ukrain	48.21	24.2	1213	2003	Rizun
1002	Carabus irregularis montandoni	Ukrain	47.95	24.27	1346	2003	Rizun
1003	Carabus irregularis montandoni	Ukrain	48.15	24.41	1400	2003	Rizun
1004	Carabus irregularis montandoni	Ukrain	48.59	23.91	1610	2003	Rizun
1005	Carabus irregularis montandoni	Ukrain	48.16	24.5	1807	2000	Putchkov
