# Supplementary material for: Multiple Glacial Refugia of the Low-Dispersal Ground Beetle Carabus irregularis: Molecular Data Support Predictions of Species Distribution Models
Source: PLoS One. 2013 Apr 4;8(4):e61185. doi: 10.1371/journal.pone.0061185 (PMC3617161; doi:10.1371/journal.pone.0061185)
Supplement: Table S2 — Climate data (monthly temperature and rainfall values) generated according to Hijmans et al. (2005) [34] to 19 bioclimatic variables. (XLSX) [file pone.0061185.s005.xlsx]

## Sheet: Table S2
Table S2. Climate data (monthly temperature and rainfall values) generated according to Hijmans et al. (2005) [34] to 19 bioclimatic variables.
Abbreviation	Parameter denotation
BIO1	Annual Mean Temperature
BIO2	Mean Diurnal Range
BIO3	Isothermality
BIO4	Temperature Seasonality
BIO5	Max Temperature of Warmest Month
BIO6	Min Temperature of Coldest Month
BIO7	Temperature Annual Range
BIO8	Mean Temperature of Wettest Quarter
BIO9	Mean Temperature of Driest Quarter
BIO10	Mean Temperature of Warmest Quarter
BIO11	Mean Temperature of Coldest Quarter
BIO12	Annual Precipitation
BIO13	Precipitation of Wettest Month
BIO14	Precipitation of Driest Month
BIO15	Precipitation Seasonality
BIO16	Precipitation of Wettest Quarter
BIO17	Precipitation of Driest Quarter
BIO18	Precipitation of Warmest Quarter
BIO19	Precipitation of Coldest Quarter
