# Supplementary material for: Multiple Glacial Refugia of the Low-Dispersal Ground Beetle Carabus irregularis: Molecular Data Support Predictions of Species Distribution Models
Source: PLoS One. 2013 Apr 4;8(4):e61185. doi: 10.1371/journal.pone.0061185 (PMC3617161; doi:10.1371/journal.pone.0061185)
Supplement: Table S3 — Population and specimen codes and GenBank Accession numbers of the analysed CO1 and ND5 sequences. (XLSX) [file pone.0061185.s006.xlsx]

## Sheet: Tabelle S3
Table S3. Population and specimen codes and GenBank Accession numbers of the analysed CO1 and ND5 sequences.
Population code	Specimen code	Sample size	GenBank Accession Numbers
			CO1	ND5
Teu	Teu1 – Teu5	5	KC686446,KC686447,KC686448,KC686449,KC686450	KC686543,KC686544,KC686545,KC686546,KC686547
Sue	Sue1 – Sue6	6	KC686438,KC686437,KC686436,KC686435,KC686434,KC686439	KC686535,KC686534,KC686533,KC686532,KC686531,KC686536
Dei	Dei1	1	KC686422	KC686519
Hz I	HzI1 – HzI6	6	KC686423,KC686424,KC686425,KC686426,KC686427,KC686428	KC686520,KC686521,KC686522,KC686523,KC686524,KC686525
Hz II	HzII1 – HzII5	5	KC686430,KC686429,KC686431,KC686432,KC686433	KC686527,KC686526,KC686528,KC686529,KC686530
Hai I	HaiI1 – HaiI6	6	KC686452,KC686451,KC686453,KC686454,KC686455,KC686456	KC686549,KC686548,KC686550,KC686551,KC686552,KC686553
Hai II	HaiII1 – HaiII5	5	KC686458,KC686457,KC686459,KC686460,KC686461	KC686555,KC686554,KC686556,KC686557,KC686558
Hai III	HaiIII1 – HaiIII4	4	KC686462,KC686463,KC686464,KC686465	KC686559,KC686560,KC686561,KC686562
Sw I	SwI1 – SwI5	5	KC686408,KC686409,KC686410,KC686411,KC686412	KC686505,KC686506,KC686507,KC686508,KC686509
Sw II	SwII1 – SwII5	5	KC686413,KC686414,KC686415,KC686416,KC686417	KC686510,KC686511,KC686512,KC686513,KC686514
Sw III	SwIII1 – SwIII4	4	KC686420,KC686421,KC686418,KC686419	KC686517,KC686518,KC686515,KC686516
Bla	Bla1 – Bla6	6	KC686440,KC686441,KC686442,KC686443,KC686444,KC686445	KC686537,KC686538,KC686539,KC686540,KC686541,KC686542
Jur I	JurI1	1	KC686472	KC686569
Jur II	JurII1 – JurII5	5	KC686468,KC686467,KC686469,KC686470,KC686471	KC686565,KC686564,KC686566,KC686567,KC686568
Slo I	SloI1 – SloI4	4	KC686487,KC686490,KC686488,KC686489	KC686584,KC686587,KC686585,KC686586
Slo II	SloII1 – SloII5	5	KC686493,KC686495,KC686494,KC686492,KC686491	KC686590,KC686592,KC686591,KC686589,KC686588
Slo III	SloIII1 – SloIII4	4	KC686498,KC686499,KC686496,KC686497	KC686595,KC686596,KC686593,KC686594
Car I	CarI1 + CarI2	2	KC686482,KC686483	KC686579,KC686580
Car II	CarII1 – CarII5	5	KC686479,KC686477,KC686478,KC686480,KC686481	KC686576,KC686574,KC686575,KC686577,KC686578
Car III	CarIII1 – CarIII4	4	KC686473,KC686475,KC686474,KC686476	KC686570,KC686572,KC686571,KC686573
Car IV	CarIV1	1	KC686484	KC686581
Car V	CarV1 + CarV2	2	KC686485,KC686486	KC686582,KC686583
creutzeri 1	creu1	1	KC686405	KC686502
creutzeri 2 + 3	creu1 + creu2	2	KC686406,KC686407	KC686503,KC686504
depressus 1 + 2	dep1 + dep2	2	KC686403,KC686404	KC686500,KC686501
depressus 3	dep3	1	KC686466	KC686563
