# Supplementary material for: Multiple Glacial Refugia of the Low-Dispersal Ground Beetle Carabus irregularis: Molecular Data Support Predictions of Species Distribution Models
Source: PLoS One. 2013 Apr 4;8(4):e61185. doi: 10.1371/journal.pone.0061185 (PMC3617161; doi:10.1371/journal.pone.0061185)
Supplement: Table S4 — Summary of statistical analyses on measures of DNA sequence variation within clades, subclades and in all sequences together (total) for CO1 and ND5 separately: N = sample size, S = number of polymorphic/segregating sites, Eta = total number of mutations, k = average pairwise nucleotide difference per sequence, H = number of haplotypes, h = haplotype diversity, π = nucleotide diversity, θG = mutation parameter per sequence). (XLSX) [file pone.0061185.s007.xlsx]

## Sheet: Table S4
Table S4. Summary of statistical analyses on measures of DNA sequence variation within clades, subclades and in all sequences together (total) for CO1 and ND5 separately: N = sample size, S = number of polymorphic/segregating sites, Eta = total number of mutations, k = average pairwise nucleotide difference per sequence, H = number of haplotypes, h = haplotype diversity, π = nucleotide diversity,…
CO1 (786 bp)
Clade/Subclade	N	S	Eta	k	H	h	Var(h)		θG
Clade A	14	32	34	129.341	7	0.857	0.00426	0.01646	106.914
Subclade Ae	7	12	12	44.762	4	0.714	0.03272	0.00569	48.98
Subclade As	7	15	16	75.238	3	0.667	0.02554	0.00957	65.306
Clade B	76	30	30	72.993	12	0.742	0.00148	0.00929	61.208
Subclade Bn	38	4	4	0.4922	3	0.24	0.00737	0.00063	0.952
Subclade Bs	30	7	7	11.241	5	0.566	0.00798	0.00143	17.669
Subclade Bsl	8	12	12	50.714	6	0.929	0.00711	0.00645	46.281
Total	90	67	70	141.985	19	0.813	0.00098	0.01806	138.027
ND5 (999 bp)
Clade/Subclade	N	S	Eta	k	H	h	Var(h)		θG
Clade A	14	41	42	159.451	8	0.901	0.00331	0.01596	132.07
Subclade Ae	7	11	11	39.048	4	0.714	0.03272	0.00391	44.898
Subclade As	7	24	24	129.524	4	0.857	0.01047	0.01297	97.959
Clade B	76	31	33	80.182	19	0.786	0.00137	0.00803	67.328
Subclade Bn	38	6	6	0.559	6	0.376	0.00958	0.00056	14.28
Subclade Bs	30	10	10	21.54	8	0.628	0.0089	0.00216	25.242
Subclade Bsl	8	13	13	49.286	7	0.964	0.00596	0.00493	50.138
Total	90	77	83	164.729	27	0.846	0.00086	0.01649	163.661
