# Supplementary material for: Multiple Glacial Refugia of the Low-Dispersal Ground Beetle Carabus irregularis: Molecular Data Support Predictions of Species Distribution Models
Source: PLoS One. 2013 Apr 4;8(4):e61185. doi: 10.1371/journal.pone.0061185 (PMC3617161; doi:10.1371/journal.pone.0061185)
Supplement: Table S5 — Genetic differentiation (ΦST; in the upper part of the matrix) and intra-specific genetic divergence (K-2P distances; in the lower part of the matrix) of Carabus irregularis . K-2P distances greater than the threshold value assumed for species delineation by Wiemers and Fiedler [87] are printed in bold. (XLSX) [file pone.0061185.s008.xlsx]

## Sheet: Table S5
Table S5. Genetic differentiation (ΦST; in the upper part of the matrix) and intra-specific genetic divergence (K-2P distances; in the lower part of the matrix) of Carabus irregularis. K-2P distances greater than the threshold value assumed for species delineation by Wiemers and Fiedler [87] are printed in bold.
	Teu	Sue	Hz I	Hz II	Hai I	Hai II	Hai III	Sw I	Sw II	Sw III	Bla	Jur II	Slo I	Slo II	Slo III	Car II	Car III
Teu		n.s.	n.s.	n.s.	n.s.	n.s.	n.s.	0.999	0.992	0.984	0.932	0.992	0.966	0.839	0.892	0.968	0.992
Sue	0		0.629	0.629	n.s.	0.114	n.s.	0.993	0.986	0.978	0.932	0.986	0.962	0.852	0.896	0.969	0.991
Hz I	0	0		0.696	n.s.	0.143	n.s.	0.999	0.993	0.986	0.938	0.993	0.97	0.86	0.904	0.972	0.993
Hz II	0.001	0.001	0.001		0.572	0.464	0.55	0.978	0.971	0.961	0.917	0.971	0.942	0.821	0.871	0.96	0.983
Hai I	0	0	0	0.001		0.094	n.s.	0.986	0.979	0.97	0.927	0.979	0.954	0.844	0.889	0.967	0.988
Hai II	0.001	0.001	0.001	0.002	0.001		n.s.	0.966	0.959	0.947	0.904	0.959	0.927	0.802	0.855	0.956	0.979
Hai III	0.001	0.001	0.001	0.002	0.001	0.001		0.979	0.97	0.958	0.908	0.971	0.936	0.789	0.853	0.956	0.982
Sw I	0.015	0.015	0.015	0.016	0.015	0.015	0.015		n.s.	0.934	n.s.	n.s.	0.826	0.654	0.826	0.969	0.992
Sw II	0.015	0.015	0.015	0.016	0.015	0.015	0.015	0		0.902	n.s.	n.s.	0.788	0.635	0.81	0.967	0.989
Sw III	0.015	0.015	0.015	0.016	0.015	0.016	0.016	0.004	0.004		0.492	0.902	0.727	n.s.	0.774	0.957	0.983
Bla	0.015	0.015	0.015	0.016	0.015	0.015	0.015	0.001	0.001	0.003		n.s.	0.46	0.488	0.712	0.947	0.965
Jur II	0.015	0.015	0.015	0.016	0.015	0.015	0.015	0	0	0.004	0.001		0.788	0.639	0.813	0.967	0.989
Slo I	0.014	0.014	0.014	0.015	0.014	0.015	0.015	0.003	0.003	0.003	0.003	0.003		0.469	0.714	0.953	0.977
Slo II	0.015	0.015	0.015	0.016	0.015	0.016	0.016	0.006	0.006	0.006	0.006	0.006	0.005		0.103	0.898	0.917
Slo III	0.014	0.014	0.014	0.014	0.014	0.014	0.014	0.008	0.008	0.009	0.008	0.009	0.008	0.006		0.928	0.948
Car II	0.04	0.04	0.04	0.04	0.04	0.041	0.041	0.042	0.042	0.04	0.041	0.042	0.041	0.041	0.041		0.919
Car III	0.044	0.044	0.044	0.043	0.044	0.044	0.044	0.041	0.041	0.04	0.041	0.041	0.041	0.041	0.041	0.022
